# Supplementary material for: Transcriptomic and metabolomic analysis of allelopathic responses in Elymus nutans
Source: PLoS One. 2026 May 26;21(5):e0349098. doi: 10.1371/journal.pone.0349098 (PMC13210388; doi:10.1371/journal.pone.0349098)
Supplement: S1 Data — (XLSX) [file pone.0349098.s001.xlsx]

## Sheet: Sheet1
Treatment（mg/ml）	GR	GE
0.2	15.33	5
0.15	17.33	6.67
0.1	46	16.33
0.05	66.33	22
0.01	74.67	29.67
0.001	78.33	39.33
CK	81	37.33
Treatment（mg/ml）	Stem Length	Root Length
0.2	81.5703	84.1158
0.15	76.2024	80.4656
0.1	53.3998	60.0829
0.05	40.7628	52.2099
0.01	6.1535	10.2211
0.001	3.7122	4.1437
