# Supplementary material for: Transcriptomic and metabolomic analysis of allelopathic responses in Elymus nutans
Source: PLoS One. 2026 May 26;21(5):e0349098. doi: 10.1371/journal.pone.0349098 (PMC13210388; doi:10.1371/journal.pone.0349098)
Supplement: S2 Data — (XLSX) [file pone.0349098.s002.xlsx]

## Sheet: CK VS 2-A
GeneID	treatment	control	baseMeanTreatment	baseMeanControl	baseMean	log2FoldChange	lfcSE	stat	pvalue	padj	diffType
Unigene14034	2-A	CK	9984.86487122395	19166.9016441175	14575.8832576707	-0.940898	0.0166506488652631	-56.5082	0	0	No Significant Difference
Unigene41163	2-A	CK	6743.0136246087	19047.7974759384	12895.4055502735	-1.49742	0.0197202959423594	-75.9328	0	0	Down
Unigene99376	2-A	CK	558.104022585373	3592.16795952038	2075.13599105288	-2.68646	0.0464985133045595	-57.7753	0	0	Down
Unigene59729	2-A	CK	2982.30475353206	6431.19110000383	4706.74792676794	-1.10857	0.0265196851673763	-41.8019	0	0	Down
Unigene67320	2-A	CK	14965.4984014127	35161.3096913171	25063.4040463649	-1.23212	0.0152398673193142	-80.8488	0	0	Down
Unigene8233	2-A	CK	2315.49868462717	5161.72310230485	3738.61089346601	-1.15643	0.0297050573980155	-38.9304	0	0	Down
Unigene5291	2-A	CK	11259.1946493298	29879.442699956	20569.3186746429	-1.40784	0.018783245233017	-74.9521	0	0	Down
Unigene2122	2-A	CK	2905.46743696038	6398.92634789169	4652.19689242604	-1.13801	0.02778739234997	-40.954	0	0	Down
Unigene26840	2-A	CK	1778.37041765805	4529.67	3154.02003311203	-1.34764	0.0332723628136682	-40.5032	0	0	Down
Unigene26043	2-A	CK	913.503200268663	3860.65195079627	2387.07757553247	-2.07883	0.0397334853046599	-52.3193	0	0	Down
Unigene12528	2-A	CK	4499.04877328479	8327.33435707664	6413.19156518072	-0.888165	0.0230620116733203	-38.512	0	0	No Significant Difference
Unigene14143	2-A	CK	6035.51393403634	1827.8362617589	3931.67509789762	1.72338417924958	0.0304456135487169	56.605335822579	0	0	Up
Unigene36142	2-A	CK	11788.3135941821	23482.2632339655	17635.2884140738	-0.993907	0.0162871570215113	-61.024	0	0	No Significant Difference
Unigene5637	2-A	CK	648.70925818066	2647.57	1648.13766527983	-2.02822	0.046477569547023	-43.6387	0	0	Down
Unigene102366	2-A	CK	1144.31150610181	4114.91720713695	2629.61435661938	-1.84554	0.0370917982891562	-49.7561	0	0	Down
Unigene28496	2-A	CK	272.410420796605	9018.28996485074	4645.35019282367	-5.04858	0.0532224402788676	-94.8581	0	0	Down
Unigene4691	2-A	CK	5319.04048738388	10693.0953933299	8006.06794035686	-1.00723	0.0226543877051562	-44.4608	0	0	Down
Unigene45086	2-A	CK	5066.03892173617	11809.0759717261	8437.55744673116	-1.22062	0.021406888339379	-57.02	0	0	Down
Unigene187	2-A	CK	3781.71137644343	7671.12224467329	5726.41681055836	-1.02022	0.0253440058507696	-40.2549	0	0	Down
Unigene123411	2-A	CK	478.234772898369	2832.97918739735	1655.60698014786	-2.56458	0.0506333721474321	-50.65	0	0	Down
Unigene40805	2-A	CK	1665.32977715821	164.294011001035	914.811894079623	3.34034891403129	0.0824971248675822	40.4904888430106	0	0	Up
Unigene89028	2-A	CK	4266.49944278965	1275.34607934839	2770.92276106902	1.74250807880076	0.0384552413125749	45.3126288985464	0	0	Up
Unigene5790	2-A	CK	4182.53582215368	11441.6383376134	7812.08707988356	-1.45248	0.0225665644053252	-64.3642	0	0	Down
Unigene4920	2-A	CK	11837.4223688429	20432.992764613	16135.207566728	-0.787295	0.0170180065332996	-46.2625	0	0	No Significant Difference
Unigene6200	2-A	CK	11052.2542748417	24071.6038289104	17561.9290518761	-1.12287	0.0157753959220619	-71.1783	0	0	Down
Unigene78808	2-A	CK	4370.60775375578	13716.5011220945	9043.55443792513	-1.64942	0.0214022308464118	-77.0675	0	0	Down
Unigene36561	2-A	CK	3854.67798254096	1398.97493323932	2626.82645789014	1.46264728756772	0.0366185527852802	39.9427933742828	0	0	Up
Unigene14954	2-A	CK	11085.4516463682	17905.8889248432	14495.6702856057	-0.691604	0.0165798843074667	-41.7134	0	0	No Significant Difference
Unigene28942	2-A	CK	2585.0231728187	5570.04591177761	4077.53454229816	-1.10766	0.0286191132553318	-38.7035	0	0	Down
Unigene30222	2-A	CK	7597.75810513858	21695.8801103491	14646.8191077439	-1.5132	0.0200481498828211	-75.4784	0	0	Down
Unigene8536	2-A	CK	1994.45274037148	4670.13201503499	3332.29237770324	-1.2266	0.0313582765449561	-39.1156	0	0	Down
Unigene34075	2-A	CK	2045.22162497295	5396.5103421802	3720.86598357658	-1.39982	0.030391371712896	-46.0599	0	0	Down
Unigene86807	2-A	CK	1090.9176483693	3257.54536216636	2174.23150526783	-1.57951	0.0394466038447609	-40.0417	0	0	Down
Unigene45387	2-A	CK	4831.56920730053	9237.84306166383	7034.70613448218	-0.935116	0.0233758681082275	-40.0035	0	0	No Significant Difference
Unigene32064	2-A	CK	2189.21916291257	5196.80425328348	3693.01170809803	-1.24629	0.0307960913958909	-40.4691	0	0	Down
Unigene8762	2-A	CK	1096.79188258098	3604.95780748199	2350.87484503148	-1.71693	0.0389775665101488	-44.0491	0	0	Down
Unigene10068	2-A	CK	1981.58794714837	7391.3454630949	4686.46670512163	-1.89885	0.0285160150613381	-66.5889	0	0	Down
Unigene9902	2-A	CK	1823.44725147594	4816.98495611585	3320.21610379589	-1.40207	0.0327776975228118	-42.7751	0	0	Down
Unigene7831	2-A	CK	7627.56644237248	15075.0530989666	11351.3097706695	-0.98233	0.0199707733665912	-49.1884	0	0	No Significant Difference
Unigene21067	2-A	CK	20040.4951480782	32643.8766000684	26342.1858740733	-0.703625	0.0174747376346263	-40.2652	0	0	No Significant Difference
Unigene1959	2-A	CK	3091.89889391576	6653.98837142664	4872.9436326712	-1.10529	0.0270331523599473	-40.8864	0	0	Down
Unigene965	2-A	CK	4405.84234904817	10210.5315221724	7308.18693561031	-1.21265	0.0226728778591008	-53.4848	0	0	Down
Unigene74866	2-A	CK	1141.28029884254	3411.57995763889	2276.43012824072	-1.57875	0.0382551782093742	-41.2688	0	0	Down
Unigene2397	2-A	CK	2026.99844765232	6359.05857677048	4193.0285122114	-1.64848	0.029874615103896	-55.1801	0	0	Down
Unigene18346	2-A	CK	7756.12324897851	14462.831283998	11109.4772664883	-0.898964	0.0187596521248657	-47.9201	0	0	No Significant Difference
Unigene15055	2-A	CK	12589.7167603212	34307.6002246183	23448.6584924698	-1.44572	0.0181623647392231	-79.6	0	0	Down
Unigene27242	2-A	CK	25340.7988518363	44255.752620161	34798.2757359987	-0.804148	0.0149348845712798	-53.8436	0	0	No Significant Difference
Unigene25536	2-A	CK	2166.05962279301	5422.63532981832	3794.34747630567	-1.32393	0.0299683139463152	-44.1777	0	0	Down
Unigene6076	2-A	CK	6719.12803956071	13419.2638779444	10069.1959587526	-0.998126	0.0201337936810046	-49.5746	0	0	No Significant Difference
Unigene18438	2-A	CK	5487.38963041417	23077.0071575537	14282.198393984	-2.07191	0.0185595024850229	-111.636	0	0	Down
Unigene52627	2-A	CK	42625.3089018869	27473.8302245479	35049.5695632174	0.633616735779655	0.0135552581026268	46.743243911886	0	0	No Significant Difference
Unigene1119	2-A	CK	7417.8825022213	15809.0156109751	11613.4490565982	-1.09148	0.0182033144051435	-59.9604	0	0	Down
Unigene4123	2-A	CK	3702.30461840328	7735.29	5718.79954873614	-1.06334	0.0243653430535662	-43.6416	0	0	Down
Unigene63208	2-A	CK	3945.26253580074	11515.3697534364	7730.31614461855	-1.54476	0.022696457771604	-68.0617	0	0	Down
Unigene3330	2-A	CK	31761.2887006218	45348.2077670414	38554.7482338316	-0.513706	0.0128276180438424	-40.0468	0	0	No Significant Difference
Unigene17683	2-A	CK	364.542280952937	2411.93405079351	1388.23816587322	-2.72296	0.0581563773250414	-46.8214	0	0	Down
Unigene14288	2-A	CK	3611.76912035496	7255.79902629998	5433.78407332747	-1.00618	0.0246278574538991	-40.8553	0	0	Down
Unigene10643	2-A	CK	2575.63770270042	6053.31419008627	4314.47594639335	-1.23245	0.028135767136779	-43.8035	0	0	Down
Unigene207890	2-A	CK	1959.00797041699	13365.2467908282	7662.12738062261	-2.77025	0.0273634233910134	-101.239	0	0	Down
Unigene161172	2-A	CK	50.7385099048094	3292.56865954253	1671.65358472367	-6.02036	0.118472747331276	-50.8164	0	0	Down
Unigene1250	2-A	CK	1315.48026028785	3543.38452590046	2429.43239309416	-1.42973	0.0374336008907202	-38.1939	0	0	Down
Unigene48322	2-A	CK	10202.9401252066	29662.4960453513	19932.718085279	-1.53931	0.0180895154340944	-85.0938	0	0	Down
Unigene2602	2-A	CK	3075.56789612639	6396.35777215986	4735.96283414313	-1.05668	0.0269012862612697	-39.28	0	0	Down
Unigene449	2-A	CK	3677.09337932846	8680.18962483589	6178.64150208218	-1.23902	0.0249961298007065	-49.5683	0	0	Down
Unigene29878	2-A	CK	1056.05601199953	4494.69028298166	2775.37314749059	-2.0896	0.036989195390576	-56.4922	0	0	Down
Unigene123874	2-A	CK	56.8091391745953	1791.37204005343	924.090589614014	-4.97638	0.115528317709981	-43.075	0	0	Down
Unigene7527	2-A	CK	7258.42555105315	14107.6429620952	10683.0342565742	-0.958867	0.0190527942460767	-50.3268	0	0	No Significant Difference
Unigene3089	2-A	CK	892.098506177036	4190.39573991047	2541.24712304375	-2.23056	0.040314417299643	-55.3292	0	0	Down
Unigene11922	2-A	CK	7572.62870246321	17614.859423512	12593.7440629876	-1.21782	0.0180115688725832	-67.6131	0	0	Down
Unigene56447	2-A	CK	158.211987149923	1934.20916995576	1046.21057855284	-3.61545	0.0769899601140701	-46.96	0	0	Down
Unigene38829	2-A	CK	1010.86062162715	7966.94838690879	4488.90450426797	-2.97782	0.0340055693526138	-87.5687	0	0	Down
Unigene25828	2-A	CK	830.122294140278	5140.14092736966	2985.13161075497	-2.63004	0.0669766482122105	-39.268	0	0	Down
Unigene15417	2-A	CK	4086.45157780608	808.733480600867	2447.59252920347	2.3366854220386	0.0420874647294837	55.5197476744582	0	0	Up
Unigene162335	2-A	CK	955.028890966662	5500.42454971215	3227.72672033941	-2.52649	0.0366601972088936	-68.9165	0	0	Down
Unigene10520	2-A	CK	9540.26326213248	15596.911498003	12568.5873800678	-0.709183	0.0174460937911633	-40.65	0	0	No Significant Difference
Unigene2139	2-A	CK	72.169095440554	3125.39944989627	1598.78427266841	-5.43843	0.100725538012643	-53.9925	0	0	Down
Unigene142	2-A	CK	14998.6310788332	4008.82719286546	9503.72913584931	1.90345233945578	0.0219093538962204	86.8785245093031	0	0	Up
Unigene4541	2-A	CK	1212.12709294339	3329.39723245223	2270.76216269781	-1.45684	0.0387667134823956	-37.5796	0	0	Down
Unigene61325	2-A	CK	14395.8810273991	23542.7908906818	18969.3359590404	-0.709639	0.0152424882700451	-46.5566	0	0	No Significant Difference
Unigene58757	2-A	CK	1701.47228828256	4757.26814584662	3229.37021706459	-1.4841	0.0328723916554506	-45.1472	0	0	Down
Unigene149575	2-A	CK	5827.74755938296	10882.6693187586	8355.2084390708	-0.901677	0.0232162854924028	-38.8381	0	0	No Significant Difference
Unigene27864	2-A	CK	11557.8033841787	18924.9618845226	15241.3826343506	-0.711058	0.0181031705881355	-39.2781	0	0	No Significant Difference
Unigene41771	2-A	CK	8057.84590314566	15634.317375548	11846.0816393468	-0.956274	0.018237909114382	-52.4333	0	0	No Significant Difference
Unigene5815	2-A	CK	3276.56919689753	6959.13239290558	5117.85079490156	-1.0859	0.026321686693858	-41.2551	0	0	Down
Unigene2900	2-A	CK	5224.09199432029	10426.6914934887	7825.39174390447	-0.997586	0.0226382319823888	-44.0664	0	0	No Significant Difference
Unigene30424	2-A	CK	1739.99607926303	4532.92550208942	3136.46079067622	-1.38185	0.0331484403239954	-41.6867	0	0	Down
Unigene45500	2-A	CK	1902.11003011984	4902.68825227082	3402.39914119533	-1.36647	0.0326436025275627	-41.8604	0	0	Down
Unigene29500	2-A	CK	2060.14615044826	4659.66982619844	3359.90798832335	-1.1779	0.0311976125592782	-37.7562	0	0	Down
Unigene7825	2-A	CK	809.147201008339	3125.04844548705	1967.0978232477	-1.94977	0.0424267342369937	-45.9563	0	0	Down
Unigene28863	2-A	CK	809.335361163039	5278.95420502088	3044.14478309196	-2.70336	0.040001669200995	-67.5811	0	0	Down
Unigene256022	2-A	CK	3177.07478082838	13634.5776337825	8405.82620730543	-2.10138	0.0227708903533413	-92.2836	0	0	Down
Unigene9340	2-A	CK	265.685324702657	1798.59559116718	1032.14045793492	-2.75903	0.0657068872824454	-41.9899	0	0	Down
Unigene17021	2-A	CK	12391.0197635358	72764.296848087	42577.6583058114	-2.55375	0.0135861496663812	-187.967	0	0	Down
Unigene44296	2-A	CK	1149.3372417417	6772.41344859327	3960.87534516749	-2.55981	0.0362729195076125	-70.5707	0	0	Down
Unigene7239	2-A	CK	4897.81565565012	10583.7010457413	7740.7583506957	-1.11165	0.0220893326405655	-50.325	0	0	Down
Unigene22307	2-A	CK	3897.67323810469	7560.42695874805	5729.05009842637	-0.955825	0.0241709495044923	-39.5444	0	0	No Significant Difference
Unigene62367	2-A	CK	6112.0907318209	14348.888657774	10230.4896947974	-1.23112	0.0196574920515736	-62.6286	0	0	Down
Unigene23098	2-A	CK	5207.62613725614	9727.87123640631	7467.74868683123	-0.90122	0.0222746252781409	-40.4595	0	0	No Significant Difference
Unigene28351	2-A	CK	2978.07901139986	662.284275450316	1820.18164342509	2.16936768097316	0.0494446873485924	43.8746364332086	0	0	Up
Unigene5982	2-A	CK	712.603705402802	3115.74296503057	1914.17333521669	-2.12749	0.0442584111208266	-48.0697	0	0	Down
Unigene14901	2-A	CK	7587.02994509763	14192.3979581544	10889.713951626	-0.903628	0.0186223423832559	-48.5239	0	0	No Significant Difference
Unigene23196	2-A	CK	974.687931667004	3347.56496489007	2161.12644827854	-1.77987	0.0398866910628186	-44.623	0	0	Down
Unigene5432	2-A	CK	9522.38922472482	20872.4590820831	15197.424153404	-1.13179	0.0188022376890617	-60.1946	0	0	Down
Unigene99808	2-A	CK	1621.81973867399	11756.9829107151	6689.40132469456	-2.85751	0.0277189961504189	-103.089	0	0	Down
Unigene2399	2-A	CK	2670.2985656591	5719.50632956275	4194.90244761093	-1.0992	0.0278620310295289	-39.4514	0	0	Down
Unigene6188	2-A	CK	3277.39773174785	7595.0932689622	5436.24550035502	-1.21289	0.0263441280548546	-46.0402	0	0	Down
Unigene100054	2-A	CK	6740.29364317021	13823.188465968	10281.7410545691	-1.03686	0.0230851806865923	-44.9147	0	0	Down
Unigene20535	2-A	CK	7540.85313678532	23042.3887160617	15291.6209264235	-1.61103	0.0183848973369325	-87.6281	0	0	Down
Unigene51740	2-A	CK	288.249165722813	3351.31936426211	1819.78426499246	-3.54185	0.0583267510769407	-60.7242	0	0	Down
Unigene81593	2-A	CK	7808.89576819682	17516.998900334	12662.9473342654	-1.1656	0.0180725063635577	-64.4957	0	0	Down
Unigene2700	2-A	CK	1678.43419802318	4073.37357975152	2875.90388888735	-1.28025	0.0339228040776367	-37.7402	0	0	Down
Unigene2527	2-A	CK	639.527949981547	3531.36736943879	2085.44765971017	-2.46392	0.0442083233273683	-55.7342	0	0	Down
Unigene5635	2-A	CK	3358.35365019075	428.609431407298	1893.48154079902	2.97012772165657	0.0524531430529959	56.6243993931062	0	0	Up
Unigene80	2-A	CK	217.847870670064	1568.7906371275	893.319253898783	-2.84879	0.0709356090573543	-40.1602	0	0	Down
Unigene27109	2-A	CK	5618.81446109397	14526.0761836838	10072.4453223889	-1.37006	0.0203875022548289	-67.2009	0	0	Down
Unigene9625	2-A	CK	1439.8806086728	4335.81097188727	2887.84579028004	-1.58893	0.0354215393390773	-44.8577	0	0	Down
Unigene55366	2-A	CK	5334.19318390321	13374.6495620514	9354.42137297732	-1.32654	0.0204548509387445	-64.8519	0	0	Down
Unigene14486	2-A	CK	52265.8681448486	92205.4054362941	72235.6367905713	-0.818953	0.0113306481695587	-72.2777	0	0	No Significant Difference
Unigene5496	2-A	CK	5970.51540638241	10381.8912238457	8176.20331511407	-0.797693	0.0209386868934739	-38.0966	0	0	No Significant Difference
Unigene23835	2-A	CK	711.615412048034	2687.14258205672	1699.37899705238	-1.9172	0.0453983778917472	-42.2307	0	0	Down
Unigene17939	2-A	CK	27690.6638509557	89701.2506763213	58695.9572636385	-1.69555	0.0128815252874644	-131.626	0	0	Down
Unigene1875	2-A	CK	285.768575799753	5456.61566386989	2871.19211983482	-4.25221	0.0548248089111767	-77.5599	0	0	Down
Unigene18394	2-A	CK	631.96680274792	2549.03025637376	1590.49852956084	-2.01115	0.0477682326807434	-42.1022	0	0	Down
Unigene900	2-A	CK	4306.91051671733	8779.96130233127	6543.4359095243	-1.02792	0.0249693677884563	-41.1672	0	0	Down
Unigene13734	2-A	CK	2888.58884621072	6701.9782599049	4795.28355305781	-1.21396	0.0269154836971924	-45.1026	0	0	Down
Unigene24199	2-A	CK	16430.9412929248	25616.8604872478	21023.9008900863	-0.64078	0.0146151850159095	-43.8435	0	0	No Significant Difference
Unigene439	2-A	CK	5572.11312129279	10608.9653258492	8090.54	-0.92883	0.0221120334578504	-42.0056	0	0	No Significant Difference
Unigene567	2-A	CK	5631.7050535764	2160.57908236456	3896.14206797048	1.38195830388273	0.0302697049144023	45.6548323741733	0	0	Up
Unigene11595	2-A	CK	265.609646445409	1730.22798155062	997.918813998015	-2.70829	0.0677251776398378	-39.9895	0	0	Down
Unigene14298	2-A	CK	9763.48610628584	19932.3288712869	14847.9074887864	-1.02946	0.0168352219620604	-61.149	0	0	Down
Unigene129320	2-A	CK	3827.29555183293	22432.7650923955	13130.0303221142	-2.55107	0.037306234080139	-68.3819	0	0	Down
Unigene36074	2-A	CK	8007.36242499224	20192.5044650572	14099.9334450247	-1.3341	0.0177952434313975	-74.9697	0	0	Down
Unigene1420	2-A	CK	2133.13552426467	6943.77226442604	4538.45389434535	-1.70115	0.0311156685785785	-54.6718	0	0	Down
Unigene77199	2-A	CK	6783.6	13010.7785541286	9897.1903583183	-0.939361	0.0193163409094607	-48.6304	0	0	No Significant Difference
Unigene4111	2-A	CK	5672.4973501819	2343.44142027763	4007.96938522977	1.27558321512402	0.0297453269602371	42.8834827342523	0	0	Up
Unigene12640	2-A	CK	7060.41518887697	11880.8484712581	9470.63183006755	-0.75046	0.0199953961335473	-37.5316	0	0	No Significant Difference
Unigene68551	2-A	CK	9112.1732760012	3969.96518495713	6541.06923047917	1.19915174494227	0.0254103774246538	47.1914180927836	0	0	Up
Unigene2815	2-A	CK	6603.70932074699	27385.9753440776	16994.8423324123	-2.05159	0.0181783868378869	-112.858	0	0	Down
Unigene32420	2-A	CK	6757.28531496864	12187.1612364665	9472.22327571758	-0.850429	0.0213082053900823	-39.9109	0	0	No Significant Difference
Unigene20682	2-A	CK	1282.43288574855	3794.16948871363	2538.30118723109	-1.56451	0.0362111587721497	-43.2051	0	0	Down
Unigene134173	2-A	CK	2669.5492518684	6853.49	4761.5190857217	-1.36052	0.0276891688637971	-49.1356	0	0	Down
Unigene1938	2-A	CK	16638.7418962216	36940.2600006679	26789.5009484448	-1.15039	0.0163320502216786	-70.4375	0	0	Down
Unigene5597	2-A	CK	368.333910059848	1727.82358023285	1048.07874514635	-2.23063	0.0593170465437288	-37.6052	0	0	Down
Unigene9993	2-A	CK	394.351774650025	4583.79458741507	2489.07318103255	-3.53897	0.0493575688344481	-71.7006	0	0	Down
Unigene40639	2-A	CK	1094.01793069121	4041.59870581048	2567.80831825085	-1.88502	0.0371584238893976	-50.7291	0	0	Down
Unigene14336	2-A	CK	1017.91236929996	4264.93187081918	2641.42212005957	-2.06659	0.0373689796482884	-55.3022	0	0	Down
Unigene58388	2-A	CK	484.834117333914	2956.11823496727	1720.47617615059	-2.60778	0.0493665728650857	-52.8248	0	0	Down
Unigene17712	2-A	CK	1207.59819276853	3559.50949032063	2383.55384154458	-1.55939	0.0389670956944371	-40.0181	0	0	Down
Unigene10996	2-A	CK	3021.30331075933	8191.30551789698	5606.30441432815	-1.4391	0.0264242783195384	-54.4613	0	0	Down
Unigene2403	2-A	CK	1901.54294872244	5237.36321297455	3569.4530808485	-1.4623	0.0318951919621569	-45.847	0	0	Down
Unigene15198	2-A	CK	11096.8165691463	24173.156345884	17634.9864575151	-1.12304	0.0167428678097413	-67.0759	0	0	Down
Unigene137616	2-A	CK	21413.6572553862	86851.5959281835	54132.6265917848	-2.01988	0.0126274189466148	-159.96	0	0	Down
Unigene41307	2-A	CK	2776.36789938069	6030.70843675489	4403.53816806779	-1.11846	0.0282688544367724	-39.5649	0	0	Down
Unigene599	2-A	CK	568.310476744673	2332.78788842979	1450.54918258723	-2.03698	0.0514761586509517	-39.5713	0	0	Down
Unigene21392	2-A	CK	2639.99847099855	6193.84439985913	4416.92143542884	-1.22994	0.0275438713825174	-44.6537	0	0	Down
Unigene9965	2-A	CK	613.64248920959	2425.6316707868	1519.6370799982	-1.98239	0.0495074634633277	-40.0423	0	0	Down
Unigene63773	2-A	CK	699.607359503376	2481.51322472393	1590.56029211365	-1.82697	0.0471603941372456	-38.7395	0	0	Down
Unigene30067	2-A	CK	7543.63693513515	13071.320769926	10307.4788525306	-0.792835	0.0196931486973527	-40.2594	0	0	No Significant Difference
Unigene12845	2-A	CK	1260.46615086269	8558.79079344585	4909.62847215427	-2.76474	0.0320848597997894	-86.1697	0	0	Down
Unigene55239	2-A	CK	382.316478337201	7409.83854669218	3896.07751251469	-4.27768	0.0479271671968217	-89.2538	0	0	Down
Unigene5032	2-A	CK	1874.28592258958	5918.28978326194	3896.28785292576	-1.65892	0.0309918991608246	-53.5276	0	0	Down
Unigene55810	2-A	CK	8074.07057576088	16047.696606755	12060.883591258	-0.991271	0.0196190714238146	-50.5259	0	0	No Significant Difference
Unigene125037	2-A	CK	1014.7677526807	6558.72134294061	3786.74454781065	-2.68998	0.035327320726616	-76.1443	0	0	Down
Unigene32269	2-A	CK	14283.2979791317	31994.2155775189	23138.7567783253	-1.16319	0.0155769220555448	-74.674	0	0	Down
Unigene19432	2-A	CK	12837.3210873678	22231.9510731527	17534.6360802603	-0.79211	0.0156431566375889	-50.6362	0	0	No Significant Difference
Unigene6480	2-A	CK	19256.4298426412	38341.170472912	28798.8001577766	-0.993567	0.013566150415217	-73.2387	0	0	No Significant Difference
Unigene1091	2-A	CK	3829.55078191265	8581.1461912517	6205.34848658217	-1.16395	0.0243246973280691	-47.8507	0	0	Down
Unigene49874	2-A	CK	6436.27570052643	29439.5727884239	17937.9242444752	-2.19298	0.0177330263048077	-123.666	0	0	Down
Unigene4901	2-A	CK	5415.87352993351	9458.87844730872	7437.37598862111	-0.804474	0.0215593650043272	-37.3144	9.599420237425e-305	3.32463707643031e-302	No Significant Difference
Unigene78510	2-A	CK	346.848851394302	1715.06113109684	1030.95499124557	-2.30257	0.0617320365793422	-37.2994	1.6774234261743e-304	5.7753688563181e-302	Down
Unigene26530	2-A	CK	6933.30835210825	11816.4638361331	9374.88609412066	-0.768948	0.0206218217393122	-37.2881	2.56061298241351e-304	8.76463382886813e-302	No Significant Difference
Unigene53999	2-A	CK	7444.48257005712	13300.4161985712	10372.4493843141	-0.836851	0.022511829929568	-37.1738	1.80719247699521e-302	6.14981295761668e-300	No Significant Difference
Unigene89452	2-A	CK	566.286034506467	2154.95477063394	1360.62040257021	-1.92695	0.0518784710613257	-37.1436	5.56238801302739e-302	1.88191984271969e-299	Down
Unigene4695	2-A	CK	1579.52919758663	3927.44113388169	2753.48516573416	-1.3142	0.035426374626206	-37.0966	3.18232702397e-301	1.07048725885051e-298	Down
Unigene18275	2-A	CK	3712.0019020024	6999.29343621979	5355.6476691111	-0.914901	0.0247613306529683	-36.9488	7.62440697861818e-299	2.55008094208858e-296	No Significant Difference
Unigene4974	2-A	CK	3374.58637050943	6767.99901004516	5071.29269027729	-1.0038	0.0272276809465088	-36.867	1.56459625683294e-297	5.20326042663003e-295	Down
Unigene508	2-A	CK	2641.68753131798	5487.93710689888	4064.81231910843	-1.05507	0.028670560027244	-36.7997	1.86716676739361e-296	6.17441457979184e-294	Down
Unigene21095	2-A	CK	908.213034307516	2768.33990909753	1838.27647170252	-1.60683	0.0437331031807961	-36.7418	1.57249285493485e-295	5.17076288158382e-293	Down
Unigene2371	2-A	CK	1234.55211560832	3304.73801326422	2269.64506443627	-1.42	0.0386656518277896	-36.7252	2.89185086456558e-295	9.45602921530099e-293	Down
Unigene181517	2-A	CK	156.539647247756	1264.52172008384	710.530683665797	-3.01198	0.0825016182381876	-36.5081	8.25604105597436e-292	2.68463521692909e-289	Down
Unigene6670	2-A	CK	5937.66140685205	2920.33874116966	4429.00007401086	1.02388474669235	0.0280515495962427	36.5001135919241	1.10435341883926e-291	3.5712104949216e-289	Up
Unigene2369	2-A	CK	2864.08087856106	5750.05918612979	4307.07003234542	-1.00514	0.0275620976600911	-36.4682	3.54447824701226e-291	1.1399003092081e-288	Down
Unigene2927	2-A	CK	802.478035501935	2556.58647123396	1679.53225336795	-1.67292	0.0459200980632267	-36.4312	1.36628334292482e-290	4.36994154889249e-288	Down
Unigene246	2-A	CK	4023.24472429918	7770.06619305978	5896.65545867948	-0.949873	0.0260740075514048	-36.4299	1.43305671930211e-290	4.55860015421041e-288	No Significant Difference
Unigene4125	2-A	CK	3819.25334477463	7180.85225775414	5500.05280126439	-0.910578	0.0250504944212959	-36.3497	2.65508786222893e-289	8.40026744130386e-287	No Significant Difference
Unigene44984	2-A	CK	5037.69233354173	2334.55419404279	3686.12326379226	1.10983559172482	0.0305372302254074	36.3436887868572	3.30576193379368e-289	1.04026640724128e-286	Up
Unigene141226	2-A	CK	271.603014714354	1517.10922013154	894.356117422948	-2.48194	0.0685077423700687	-36.2286	2.16321482347445e-287	6.77086239747503e-285	Down
Unigene445	2-A	CK	3149.87061772631	6445.62504875989	4797.7478332431	-1.03191	0.0286410676033953	-36.0289	2.94928466010407e-284	9.18215853407188e-282	Down
Unigene7621	2-A	CK	1247.61919563462	3250.65230276925	2249.13574920194	-1.38234	0.0384136819387734	-35.9857	1.39872511260818e-283	4.3316814585222e-281	Down
Unigene39133	2-A	CK	3080.82989085683	6151.98390539756	4616.4068981272	-0.997628	0.0277304429394036	-35.9759	1.99053734475974e-283	6.1320074382175e-281	No Significant Difference
Unigene27788	2-A	CK	2582.63463448692	5283.59408120456	3933.11435784574	-1.032	0.0288995587629253	-35.7099	2.77342548691948e-279	8.499024459418e-277	Down
Unigene4596	2-A	CK	2878.46735221484	5728.50980994705	4303.48858108095	-0.993114	0.0278835238570762	-35.6165	7.77757852298983e-278	2.37098671108915e-275	No Significant Difference
Unigene15875	2-A	CK	379.939786867312	1655.42230444767	1017.68104565749	-2.12367	0.0599570280322908	-35.4198	8.46947910604221e-275	2.56853410132516e-272	Down
Unigene50972	2-A	CK	3559.48456515047	6854.31421045703	5206.89938780375	-0.945096	0.0267174020252698	-35.3738	4.31878824443553e-274	1.30300512750029e-271	No Significant Difference
Unigene3886	2-A	CK	2858.32454416519	5677.18928214495	4267.75691315507	-0.990908	0.028124460538351	-35.233	6.25493697516641e-272	1.87747546714598e-269	No Significant Difference
Unigene1760	2-A	CK	71.220422711044	1070.30794654246	570.764184626751	-3.911	0.111037628745702	-35.2223	9.10610205473532e-272	2.71933295594752e-269	Down
Unigene6414	2-A	CK	1040.04439148794	2848.56305064542	1944.30372106668	-1.454	0.0414069450362542	-35.1149	3.99496550733541e-270	1.18695089395863e-267	Down
Unigene124181	2-A	CK	3328.95964229612	1187.89507957875	2258.42736093743	1.48590345864065	0.0423251147899526	35.1068973117915	5.29020493946244e-270	1.56384336015998e-267	Up
Unigene119377	2-A	CK	30.3978147806195	1305.27628620245	667.837050491534	-5.42813	0.154808725136898	-35.0634	2.43284301012247e-269	7.15561478519991e-267	Down
Unigene20444	2-A	CK	156.023441428204	1172.79510010053	664.409270764369	-2.91109	0.0830494533942346	-35.0524	3.57835786468946e-269	1.04722432089069e-266	Down
Unigene12775	2-A	CK	1768.2003005155	4016.98987907629	2892.59508979589	-1.18354	0.0340158333691712	-34.7937	3.03161188109774e-265	8.82802363246426e-263	Down
Unigene2519	2-A	CK	3473.63769980619	6427.25568827103	4950.44669403861	-0.887927	0.0255976530879208	-34.6878	1.20210457844603e-263	3.48318728123884e-261	No Significant Difference
Unigene15062	2-A	CK	2570.22527749913	5131.6147739229	3850.92002571102	-0.997867	0.0287782564017433	-34.6743	1.91992888175106e-263	5.53573189053061e-261	No Significant Difference
Unigene17326	2-A	CK	104.694365211958	1077.08154040297	590.887952807464	-3.36454	0.097135007230886	-34.6378	6.82756859842724e-263	1.95894322369875e-260	Down
Unigene4347	2-A	CK	4212.53121062541	7601.83632155805	5907.18376609173	-0.851327	0.0245998191217615	-34.607	1.980994021208e-262	5.65607614904028e-260	No Significant Difference
Unigene822	2-A	CK	2777.22170353387	5428.90437468254	4103.0630391082	-0.967082	0.0280701013689524	-34.4524	4.14589485588991e-260	1.1779775330587e-257	No Significant Difference
Unigene903	2-A	CK	1653.70318345655	3881.58968401083	2767.64643373369	-1.2322	0.0359448832463632	-34.2803	1.54086056770124e-257	4.35691352116527e-255	Down
Unigene314	2-A	CK	3906.52794369017	7387.79345627499	5647.16069998258	-0.919246	0.0268304166846069	-34.2613	2.95608076629412e-257	8.31838285249812e-255	No Significant Difference
Unigene10580	2-A	CK	8111.32871609963	12883.8243957307	10497.5765559152	-0.667218	0.0194968574652386	-34.2218	1.14631459573864e-256	3.21028419153964e-254	No Significant Difference
Unigene53132	2-A	CK	1722.42188169209	24.3796522320239	873.400766962059	6.14225798656753	0.179526134447132	34.2137260710436	1.5113257560244e-256	4.21235275361257e-254	Up
Unigene9977	2-A	CK	1492.52325588883	3492.53116923315	2492.52721256099	-1.22623	0.0359109869890082	-34.1464	1.51103032873171e-255	4.19156948677705e-253	Down
Unigene4450	2-A	CK	2293.2938846909	4788.68970545248	3540.99179507169	-1.06247	0.0311155672404286	-34.146	1.53406614496608e-255	4.23539743070801e-253	Down
Unigene31728	2-A	CK	3931.78084701167	7162.05245025208	5546.91664863187	-0.864594	0.0253610086232129	-34.0915	9.86373660543518e-255	2.710489987102e-252	No Significant Difference
Unigene161	2-A	CK	934.172875723513	2674.91149983571	1804.54218777961	-1.52001	0.0446175902020046	-34.0676	2.23093182545453e-254	6.10180704091959e-252	Down
Unigene11204	2-A	CK	5105.8178630749	8721.60605929219	6913.71196118355	-0.772099	0.0226903277666196	-34.0277	8.67992445700727e-254	2.36299841113066e-251	No Significant Difference
Unigene48969	2-A	CK	1373.87407455309	3283.52723011921	2328.70065233615	-1.25621	0.0369296882796358	-34.0162	1.28552080370811e-253	3.48346380378887e-251	Down
Unigene8127	2-A	CK	1032.21639445409	2812.17034507064	1922.19336976236	-1.44475	0.0424767136824409	-34.0127	1.44565889260735e-253	3.89934841673735e-251	Down
Unigene11721	2-A	CK	2726.62568011125	1004.91008705588	1865.76788358356	1.44027790230088	0.0424519542049944	33.927246207465	2.6420342489782e-252	7.09361957004325e-250	Up
Unigene592	2-A	CK	3707.18708557519	6890.89518662233	5299.04113609876	-0.894141	0.026434825587932	-33.8244	8.65102734461061e-251	2.31211544067307e-248	No Significant Difference
Unigene6954	2-A	CK	4331.33287758342	7925.00504803451	6128.16896280896	-0.870733	0.0257519467566343	-33.8123	1.29972529592293e-250	3.45791914980296e-248	No Significant Difference
Unigene3336	2-A	CK	6369.71697353019	10519	8444.34295001508	-0.723195	0.0214219130956605	-33.7596	7.73686331813307e-250	2.04907849264094e-247	No Significant Difference
Unigene5322	2-A	CK	950.533474845913	2586.46160259134	1768.49753871863	-1.44276	0.0427595000147426	-33.7412	1.44034822213796e-249	3.79752350405212e-247	Down
Unigene24477	2-A	CK	1283.63871591713	35.6985125088757	659.668614213005	5.16896308185094	0.153220649277346	33.7354208210837	1.74920730140174e-249	4.59115930754911e-247	Up
Unigene505	2-A	CK	2466.14487278548	4870.8976963056	3668.52128454554	-0.982042	0.0291927836185134	-33.6399	4.3840310809369e-248	1.14554340713535e-245	No Significant Difference
Unigene141752	2-A	CK	3168.57414484099	1247.42840721707	2208.00127602903	1.3445679484539	0.0400697148985879	33.5557153789801	7.43066955043147e-247	1.93299786425024e-244	Up
Unigene24558	2-A	CK	1935.89928572312	4094.2690976088	3015.08419166596	-1.08005	0.0323113398178536	-33.4264	5.66582761361934e-245	1.46737414182634e-242	Down
Unigene6417	2-A	CK	2395.6288650139	820.138045999045	1607.88345550648	1.54695735553519	0.046393331245528	33.3443905407053	8.78454672660369e-244	2.26505860993322e-241	Up
Unigene10964	2-A	CK	400.742904520987	1610.62930169369	1005.68610310734	-2.00656	0.0604281709460135	-33.2057	8.92174187827148e-242	2.29034418367153e-239	Down
Unigene22543	2-A	CK	1543.12265364712	3571.59431331932	2557.35848348322	-1.2104	0.0366186818053022	-33.0541	1.35815982929275e-239	3.47137349206698e-237	Down
Unigene134266	2-A	CK	314.309607615683	1452.4659261367	883.387766876191	-2.20553	0.0667781177026706	-33.0277	3.2543293516064e-239	8.28170222951627e-237	Down
Unigene59935	2-A	CK	4823.91419531249	2146.82040412179	3485.36729971714	1.1682341964504	0.0354531812242038	32.9514632005112	4.03111380454443e-238	1.02140745495147e-235	Up
Unigene7849	2-A	CK	1131.06151679136	2847.84410770997	1989.45281225067	-1.33193	0.040473156423366	-32.909	1.63450149713408e-237	4.12366410037737e-235	Down
Unigene9440	2-A	CK	1975.62481388371	4128.84870507014	3052.23675947692	-1.06409	0.0325166953625282	-32.7244	7.03520154430946e-235	1.7672848995278e-232	Down
Unigene51662	2-A	CK	1481.54526462168	344.879684480735	913.212474551206	2.1034387625778	0.0644342624120848	32.644724775856	9.52074507578849e-234	2.38144756423494e-231	Up
Unigene48552	2-A	CK	1357.3804724999	3369.61695799704	2363.49871524847	-1.31289	0.0402847761418779	-32.5903	5.61983260884194e-233	1.39972094650267e-230	Down
Unigene73826	2-A	CK	1801.19970718917	3850.17061600611	2825.68516159764	-1.09586	0.0337280512190547	-32.4909	1.43171123908858e-231	3.55082587013108e-229	Down
Unigene33979	2-A	CK	8401.48193560976	12982.1938769405	10691.8379062751	-0.62754	0.0193250960393186	-32.4728	2.58122896474806e-231	6.37476424201133e-229	No Significant Difference
Unigene13579	2-A	CK	1059.80194007852	2715.62266361417	1887.71230184634	-1.35688	0.0419285458402454	-32.3616	9.52309139642297e-230	2.34200026270602e-227	Down
Unigene168203	2-A	CK	251.99245746831	1237.04337729782	744.517917383065	-2.29506	0.0709562018249267	-32.3448	1.64394435155973e-229	4.02601283854152e-227	Down
Unigene110650	2-A	CK	164.250170746203	1056.79066964303	610.520420194617	-2.68582	0.0831904166098863	-32.2852	1.12953425841695e-228	2.75469873664178e-226	Down
Unigene28614	2-A	CK	1891.66198825991	535.27065483419	1213.46632154705	1.82178955118027	0.0564637658824149	32.2647546211163	2.18470480305289e-228	5.30593181856801e-226	Up
Unigene183657	2-A	CK	87.1429555120606	907.742357225378	497.442656368719	-3.37969	0.1049412942399	-32.2055	1.47750153756251e-227	3.57353894607732e-225	Down
Unigene54514	2-A	CK	6377.84309516805	3594.92633185568	4986.38471351186	0.827034232644263	0.0256955942345516	32.185837972651	2.78556915101554e-227	6.70955341473624e-225	No Significant Difference
Unigene129234	2-A	CK	467.379807031726	1640.25193370092	1053.81587036633	-1.81063	0.0563158335134629	-32.1514	8.44021401093921e-227	2.02464822243559e-224	Down
Unigene45368	2-A	CK	1812.08403676603	518.669826385781	1165.37693157591	1.80550324208085	0.0561756494029805	32.1403181141518	1.20603539153938e-226	2.88124316335476e-224	Up
Unigene74374	2-A	CK	341.061396293554	1460.39755914758	900.729477720567	-2.10061	0.0654799125952676	-32.0801	8.34264053132202e-226	1.98497192251549e-223	Down
Unigene4880	2-A	CK	1137.19731537402	2826.70174587371	1981.94953062386	-1.31219	0.0409564659401485	-32.0386	3.16057822598373e-225	7.48954672652039e-223	Down
Unigene19590	2-A	CK	6258.63907822178	9876.63726780195	8067.63817301187	-0.658389	0.0205743619374927	-32.0005	1.074293873799e-224	2.53546349706974e-222	No Significant Difference
Unigene13646	2-A	CK	893.663244940383	2437.38361248247	1665.52342871143	-1.44582	0.0452305333625756	-31.9656	3.2813577040281e-224	7.71329910740837e-222	Down
Unigene3205	2-A	CK	6436.94888962733	10885.7994510555	8661.37417034141	-0.757351	0.0237423217692565	-31.8988	2.77688472106403e-223	6.50135358434396e-221	No Significant Difference
Unigene18480	2-A	CK	3674.55427945561	6676.11370299854	5175.33399122707	-0.861357	0.0270246860570202	-31.873	6.32670679836378e-223	1.47533257217144e-220	No Significant Difference
Unigene2627	2-A	CK	1867.13137963486	558.991203266819	1213.06129145084	1.74055736683637	0.0546187723076963	31.867383562393	7.56136330959542e-223	1.75624665029337e-220	Up
Unigene17088	2-A	CK	2767.02208298872	5410.00231744449	4088.5122002166	-0.968091	0.0303841792378848	-31.8617	9.06598376227023e-223	2.09739563474087e-220	No Significant Difference
Unigene42933	2-A	CK	3921.11172549681	6849.70055771767	5385.40614160724	-0.804227	0.0252963076622026	-31.7923	8.27723206336298e-222	1.90738059016023e-219	No Significant Difference
Unigene4717	2-A	CK	4549.76653748234	2255.20715839977	3402.48684794106	1.01240028013145	0.0319455598295261	31.6914239579464	2.03951809515373e-220	4.68137386774286e-218	Up
Unigene2515	2-A	CK	1457.78435833155	358.643630511369	908.213994421459	2.02370624027973	0.0639005198600073	31.6696365649802	4.06997180735415e-220	9.30544999438461e-218	Up
Unigene51911	2-A	CK	1103.72351256549	2801.14073838976	1952.43212547763	-1.34285	0.0424621961171073	-31.6246	1.69341352464178e-219	3.85669988368904e-217	Down
Unigene30588	2-A	CK	2955.08748771684	5397.99205684522	4176.53977228103	-0.868821	0.0274810891445502	-31.6152	2.2791049522292e-219	5.17047643251656e-217	No Significant Difference
Unigene964	2-A	CK	2929.27549453292	5406.68965940531	4167.98257696911	-0.883864	0.027960245418554	-31.6115	2.56892244022803e-219	5.80546715633153e-217	No Significant Difference
Unigene57923	2-A	CK	1400.74792661024	3198.84077385296	2299.7943502316	-1.18985	0.0376928035130748	-31.567	1.04828778349261e-218	2.35989739444639e-216	Down
Unigene51813	2-A	CK	829.388642234078	2237.4403672297	1533.41450473189	-1.43187	0.0454083086719236	-31.5331	3.05356946237491e-218	6.84783426062321e-216	Down
Unigene10117	2-A	CK	1693.59250836047	3578.66301821699	2636.12776328873	-1.07971	0.034374184991924	-31.4104	1.46091279941835e-216	3.2636903459067e-214	Down
Unigene6711	2-A	CK	511.490362002247	1684.39209807486	1097.94123003855	-1.72101	0.0548474881972515	-31.3781	4.02941049312673e-216	8.96750667578709e-214	Down
Unigene20834	2-A	CK	305.674789205623	1296.44830753128	801.061548368453	-2.08372	0.0664655377407319	-31.3503	9.63568964797921e-216	2.13631269237072e-213	Down
Unigene16661	2-A	CK	1798.3076466351	3760.61843602338	2779.46304132924	-1.06502	0.0340089539429014	-31.316	2.82504359529766e-215	6.23972176137236e-213	Down
Unigene115716	2-A	CK	138.469786500401	999.924686986345	569.197236743373	-2.84408	0.0910066331126909	-31.2513	2.14126141066152e-214	4.71166058749735e-212	Down
Unigene15873	2-A	CK	2560.08047862465	1010.53173233758	1785.30610548111	1.34092614969161	0.042923358214339	31.2400102292941	3.05132916986473e-214	6.68903923750384e-212	Up
Unigene9707	2-A	CK	1838.65139678791	3901.38916415422	2870.02028047107	-1.08429	0.0347646280055503	-31.1895	1.47857224169242e-213	3.22919074173504e-211	Down
Unigene14821	2-A	CK	2702.63165864671	5123.02346593511	3912.82756229091	-0.922371	0.0295779432015245	-31.1844	1.73220835362908e-213	3.76906643666409e-211	No Significant Difference
Unigene41825	2-A	CK	8678.29366440426	13569.0014419516	11123.6475531779	-0.644198	0.020666757834608	-31.1708	2.65509281568196e-213	5.75574954054374e-211	No Significant Difference
Unigene98581	2-A	CK	375.657674879528	1466.32497541768	920.991325148603	-1.96834	0.0631961837364159	-31.1464	5.66713858865456e-213	1.22399737539683e-210	Down
Unigene41	2-A	CK	367.75732495889	1423.22163908168	895.489482020286	-1.94983	0.0626035009004879	-31.1458	5.78574682448548e-213	1.24502039479397e-210	Down
Unigene9660	2-A	CK	2397.04682844573	4591.05890164229	3494.05286504401	-0.938336	0.0302822019439479	-30.9864	8.22260855489749e-211	1.76292125028097e-208	No Significant Difference
Unigene133	2-A	CK	1267.69803259654	2914.4517762052	2091.07490440087	-1.20194	0.0387921530635825	-30.9841	8.84104847732205e-211	1.88859638111729e-208	Down
Unigene20900	2-A	CK	3311.21842778382	5922.54053605792	4616.87948192087	-0.838996	0.0270797585476709	-30.9824	9.30384603936417e-211	1.98023059101827e-208	No Significant Difference
Unigene5401	2-A	CK	763.684332910108	2098.92374318535	1431.30403804773	-1.45933	0.0473569568542856	-30.8155	1.62328109457437e-208	3.4424733966135e-206	Down
Unigene190980	2-A	CK	246.205023977357	1228.17395651691	737.189490247132	-2.31485	0.0751505385434244	-30.8028	2.40110881024949e-208	5.07362093042284e-206	Down
Unigene46667	2-A	CK	1484.78398940253	374.237192047866	929.510590725196	1.98861802129446	0.0646248883915679	30.7717053102707	6.26723471937217e-208	1.31952343654523e-205	Up
Unigene149590	2-A	CK	3171.61	1385.46628804875	2278.53902374137	1.19425607855676	0.038887911209827	30.7102140846014	4.15804708373018e-207	8.72310587303982e-205	Up
Unigene96651	2-A	CK	2084.84021447904	742.403236173114	1413.62172532608	1.48958715751369	0.0485542511133155	30.6788205637711	1.09099486735666e-206	2.28060787790188e-204	Up
Unigene34915	2-A	CK	887.085321645299	2341.07796566756	1614.08164365643	-1.39881	0.0458912777395424	-30.4809	4.6721324841492e-204	9.73183581600486e-202	Down
Unigene123977	2-A	CK	575.798867839801	1835.78238200077	1205.79062492028	-1.67073	0.0548900229877428	-30.4378	1.73731146213436e-203	3.6059069925598e-201	Down
Unigene49327	2-A	CK	878.930700388015	2291.10643636919	1585.0185683786	-1.38149	0.0454425424151898	-30.4009	5.34492169938083e-203	1.10545445931611e-200	Down
Unigene63456	2-A	CK	676.187489254292	1949.3640141142	1312.77575168425	-1.52716	0.0502808662542907	-30.3727	1.26201601562002e-202	2.60095279613576e-200	Down
Unigene76547	2-A	CK	304.818801738645	1268.56503692377	786.69191933121	-2.05969	0.0680025702276758	-30.2885	1.62711968183868e-201	3.34164709114735e-199	Down
Unigene10060	2-A	CK	763.976990630549	2055.78605486171	1409.88152274613	-1.42844	0.0471786985731971	-30.2772	2.28526398057166e-201	4.67688063100839e-199	Down
Unigene3121	2-A	CK	2326.80818662202	4414.32251804946	3370.56535233574	-0.924329	0.0305620912158064	-30.2443	6.20115160788893e-201	1.26466761240887e-198	No Significant Difference
Unigene42852	2-A	CK	8371.36365422663	5235.01274189643	6803.18819806153	0.677117225835867	0.022406381354912	30.2198384964749	1.29993886255444e-200	2.64190005431159e-198	No Significant Difference
Unigene20666	2-A	CK	4831.57652914793	2618.61593760033	3725.09623337413	0.883767923450473	0.0292671444777357	30.1965886737867	2.62589244905658e-200	5.31820453064812e-198	No Significant Difference
Unigene24922	2-A	CK	1145.58381756426	2678.24681153692	1911.91531455059	-1.22563	0.0406127580131961	-30.1784	4.55618390355821e-200	9.19579310548846e-198	Down
Unigene4150	2-A	CK	4281.14206431496	7231.84356248919	5756.49281340208	-0.756262	0.0250642314529785	-30.173	5.36134630827748e-200	1.07836756278278e-197	No Significant Difference
Unigene3192	2-A	CK	1556.74215122387	450.85071014188	1003.79643068288	1.7878759901176	0.0592596978933101	30.1701840150527	5.83150860326788e-200	1.1689179111571e-197	Up
Unigene15567	2-A	CK	11887.7922993628	16946.5267401548	14417.1595197588	-0.511502	0.0170000257789865	-30.0883	6.88630696667427e-199	1.37563970329833e-196	No Significant Difference
Unigene4024	2-A	CK	3287.24036057617	5760.98793703589	4524.11414880603	-0.808939	0.0268988567619634	-30.0733	1.08139190579515e-198	2.15288944347265e-196	No Significant Difference
Unigene440	2-A	CK	2219.6647208849	4333.2000729794	3276.43239693215	-0.965618	0.0321261706968748	-30.0571	1.76508472508945e-198	3.502107594719e-196	No Significant Difference
Unigene31469	2-A	CK	2680.69614959942	1122.96422802761	1901.83018881351	1.25472118185805	0.0418311384770702	29.9949087578822	1.14346164771196e-197	2.26107951696719e-195	Up
Unigene7896	2-A	CK	2105.96995635615	4150.56776341255	3128.26885988435	-0.97799	0.0326082026861477	-29.9922	1.24199889236388e-197	2.44765781713637e-195	No Significant Difference
Unigene7450	2-A	CK	2968.18914056197	5298.78286062605	4133.48600059401	-0.835554	0.027877858116484	-29.972	2.27771008865344e-197	4.47371306036827e-195	No Significant Difference
Unigene14599	2-A	CK	1981.09583976195	4011.61906624636	2996.35745300416	-1.01741	0.0340534943910883	-29.8768	3.94026245176795e-196	7.71329436670335e-194	Down
Unigene7320	2-A	CK	4272.05995384582	7078.22424298154	5675.14209841368	-0.72847	0.024392771028929	-29.8642	5.74966080382599e-196	1.12177798836246e-193	No Significant Difference
Unigene2016	2-A	CK	2385.36079012847	4478.62095648925	3431.99087330886	-0.909148	0.030472329025671	-29.8352	1.36648527948475e-195	2.65720099314026e-193	No Significant Difference
Unigene58378	2-A	CK	7146.85151878035	4352.79813588822	5749.82482733428	0.715425459754543	0.0239921492304451	29.8191484590592	2.20609091267432e-195	4.27565255661393e-193	No Significant Difference
Unigene12945	2-A	CK	867.027751724933	2241.10332060442	1554.06553616468	-1.37076	0.0460468832627013	-29.7687	9.9392174613167e-195	1.91997471032451e-192	Down
Unigene2790	2-A	CK	967.291577756624	28.9735179092388	498.132547832931	5.06047718744711	0.170257144228468	29.7225541423182	3.9257970260008e-194	7.55857979371227e-192	Up
Unigene601	2-A	CK	3995.44614672328	6622.73511465695	5309.09063069012	-0.72921	0.0245633917532571	-29.6869	1.13467522754313e-193	2.17749756535498e-191	No Significant Difference
Unigene3751	2-A	CK	978.133943549894	2389.68765189661	1683.91079772325	-1.28744	0.0433952401578745	-29.6679	1.99480715538544e-193	3.81562279777337e-191	Down
Unigene44858	2-A	CK	6228.81912312664	3450.34449600736	4839.58	0.852443635467234	0.0287497872766199	29.650432793305	3.34825130099736e-193	6.38359924751388e-191	No Significant Difference
Unigene676	2-A	CK	1906.03787806758	3890.10078779553	2898.06933293156	-1.02961	0.0347417312750866	-29.6362	5.1060770181246e-193	9.70336993337179e-191	Down
Unigene119649	2-A	CK	518.288179676009	1604.49231148735	1061.39024558168	-1.63011	0.0550116348014493	-29.6321	5.77677205114503e-193	1.09424027484003e-190	Down
Unigene19463	2-A	CK	2349.32615236318	4467.38463948275	3408.35539592297	-0.926251	0.031314967946975	-29.5785	2.82214406772875e-192	5.32848111058811e-190	No Significant Difference
Unigene779	2-A	CK	2639.24603922825	4802.63986268365	3720.94295095594	-0.863953	0.0292171039891293	-29.5701	3.62089442785299e-192	6.81461645519818e-190	No Significant Difference
Unigene6558	2-A	CK	612.671914309634	1813.7914985985	1213.23170645407	-1.56796	0.0531999300821255	-29.4729	6.39840097465234e-191	1.20033592130569e-188	Down
Unigene11494	2-A	CK	847.933505432134	2147.23460284163	1497.58405413688	-1.33962	0.0455227911658414	-29.4275	2.44197230582482e-190	4.56648821189242e-188	Down
Unigene122838	2-A	CK	1591.41460204597	488.369498310193	1039.89205017808	1.70414547967046	0.0579793861536942	29.3922649534963	6.89551376687102e-190	1.28535451047365e-187	Up
Unigene11462	2-A	CK	287.716740668141	1181.28621381695	734.501477242547	-2.03893	0.0694055043076992	-29.3771	1.07815742497117e-189	2.0033534044758e-187	Down
Unigene48349	2-A	CK	312.897619452831	1286.43207872875	799.664849090789	-2.0355	0.0692917827120285	-29.3758	1.11799166273657e-189	2.07079651935552e-187	Down
Unigene7934	2-A	CK	1521.41498875154	3207.68061311297	2364.54780093226	-1.07543	0.0366734754444115	-29.3244	5.07168003826819e-189	9.36436922144718e-187	Down
Unigene17189	2-A	CK	10814.1729055157	15649.1776565499	13231.6752810328	-0.532907	0.0181995588624758	-29.2813	1.79362731693426e-188	3.30134592727922e-186	No Significant Difference
Unigene24826	2-A	CK	879.789637329162	2224.97070363107	1552.38017048012	-1.33748	0.0457888247405017	-29.2098	1.45776150822457e-187	2.67474102940101e-185	Down
Unigene4564	2-A	CK	3625.31913819845	6187.16951504676	4906.24432662261	-0.770532	0.0264051739213456	-29.1811	3.36838695921085e-187	6.16109553467407e-185	No Significant Difference
Unigene10779	2-A	CK	499.319761362248	1579.68441533228	1039.50208834727	-1.66241	0.0570432845790531	-29.1429	1.02795155557822e-186	1.87436238316351e-184	Down
Unigene10292	2-A	CK	802.786124687333	77.7449743751128	440.265549531223	3.36845332914942	0.115682408641469	29.1181119818242	2.11758627297671e-186	3.84920627775155e-184	Up
Unigene29352	2-A	CK	2048.1017191249	4059.3252069552	3053.71346304005	-0.986502	0.0338968173986922	-29.1031	3.28087557914433e-186	5.94529190473364e-184	No Significant Difference
Unigene51035	2-A	CK	1139.88668441555	2650.22755800039	1895.05712120797	-1.21645	0.0418327452040072	-29.0789	6.63213194523999e-186	1.19810282372482e-183	Down
Unigene37179	2-A	CK	452.949340379458	1490.68735548556	971.818347932508	-1.71884	0.0591137364689049	-29.0769	7.03242191502768e-186	1.26650672956457e-183	Down
Unigene45395	2-A	CK	375.314246714934	1343.42210504813	859.368175881533	-1.84167	0.0634461964296924	-29.0273	2.9810427117038e-185	5.35225186989985e-183	Down
Unigene20362	2-A	CK	825.788297007101	40.2833006113427	433.035798809222	4.35744766426181	0.150125932200433	29.0252829767225	3.15684826935712e-185	5.65056532274439e-183	Up
Unigene2797	2-A	CK	1852.84144657052	3690.9112814127	2771.87636399161	-0.995202	0.0342991738791371	-29.0153	4.21604150433495e-185	7.52344894177527e-183	No Significant Difference
Unigene41315	2-A	CK	6102.39782637938	3396.35009745166	4749.37396191552	0.845776202108131	0.0291512477647814	29.0133790818362	4.46123864347385e-185	7.93680118666164e-183	No Significant Difference
Unigene33344	2-A	CK	3738.49218826214	1815.47643243747	2776.9843103498	1.04268000311897	0.0359472124607287	29.0058653159288	5.54921434348469e-185	9.84245650722734e-183	Up
Unigene13748	2-A	CK	818.512304192189	2189.03418092209	1503.77324255714	-1.41876	0.0489940262094517	-28.9578	2.23620050160009e-184	3.95429158788987e-182	Down
Unigene2828	2-A	CK	1458.55270113916	3094.63985386232	2276.59627750074	-1.08464	0.0374715956481677	-28.9455	3.19390818248405e-184	5.63080240448717e-182	Down
Unigene20091	2-A	CK	1499.57846142121	3117.30512769454	2308.44179455787	-1.05576	0.0365207787666574	-28.9085	9.34845480419405e-184	1.64316639082367e-181	Down
Unigene18953	2-A	CK	1794.67677981582	3572.01163501945	2683.34420741763	-0.992767	0.0343884967224805	-28.8692	2.91304489942583e-183	5.10489314396087e-181	No Significant Difference
Unigene144182	2-A	CK	362.22568217643	1320.81628276867	841.52098247255	-1.86489	0.0647220168891065	-28.8139	1.43744321007298e-182	2.511492194889e-180	Down
Unigene9661	2-A	CK	2036.7180380925	3903.73054600916	2970.22429205083	-0.937991	0.032585514561117	-28.7855	3.25463953786044e-182	5.66956270209849e-180	No Significant Difference
Unigene60048	2-A	CK	1181.99267010342	2642.77058739719	1912.3816287503	-1.16112	0.0403614371222754	-28.7682	5.36951249589163e-182	9.32590314234519e-180	Down
Unigene3561	2-A	CK	2061.57128308621	3924.13327736962	2992.85228022791	-0.928194	0.0322688080049833	-28.7644	5.97950115821579e-182	1.03546207778559e-179	No Significant Difference
Unigene4711	2-A	CK	1546.72907927677	472.762214043819	1009.74564666029	1.70923220285387	0.0596717133309301	28.6439270375015	1.90806713077977e-180	3.29442705698143e-178	Up
Unigene12092	2-A	CK	3797.39595365446	6323.58233223588	5060.48914294517	-0.735385	0.0256776522042914	-28.6391	2.19037975130461e-180	3.77073874187089e-178	No Significant Difference
Unigene12760	2-A	CK	765.71089509037	1998.81335024264	1382.2621226665	-1.38343	0.0483548768276091	-28.6099	5.06423690842267e-180	8.69251760958614e-178	Down
Unigene61334	2-A	CK	353.755622530931	1263.91689813872	808.836260334823	-1.83596	0.0642883307852931	-28.5582	2.22291322893624e-179	3.80436649715985e-177	Down
Unigene41828	2-A	CK	10915.7789893665	15917.5437927368	13416.6613910517	-0.544095	0.0190875497839603	-28.5052	1.00893498537915e-178	1.72169019327192e-176	No Significant Difference
Unigene2607	2-A	CK	853.479721334379	2161.58666983075	1507.53319558256	-1.33989	0.0470368408653491	-28.486	1.74643214430032e-178	2.97152383250122e-176	Down
Unigene8065	2-A	CK	2509.58871656386	4632.92467170205	3571.25669413295	-0.885594	0.0311286865944959	-28.4495	4.94946686600474e-178	8.39702159809054e-176	No Significant Difference
Unigene20154	2-A	CK	4773.09533665919	7507.51173081825	6140.30353373872	-0.653348	0.0229668817310797	-28.4474	5.24852566920022e-178	8.87865479606815e-176	No Significant Difference
Unigene73149	2-A	CK	1279.16045369731	2791.32989588267	2035.24517478999	-1.1253	0.039564414668229	-28.4422	6.08688744576425e-178	1.02671933454763e-175	Down
Unigene13800	2-A	CK	1420.91950500318	2995.67798537577	2208.29874518947	-1.0748	0.0378027277834347	-28.4317	8.20255041322518e-178	1.37960769608185e-175	Down
Unigene17496	2-A	CK	1595.80779464194	3291.18998334758	2443.49888899476	-1.04351	0.0367556573294226	-28.3903	2.660696566819e-177	4.46227022213418e-175	Down
Unigene3472	2-A	CK	2858.55133411086	5063.66491147749	3961.10812279418	-0.824895	0.0290656945430086	-28.3804	3.53388106435582e-177	5.90975978793744e-175	No Significant Difference
Unigene70804	2-A	CK	358.218656349918	1272.07624956985	815.147452959883	-1.82668	0.0643903506607879	-28.3689	4.89416242442267e-177	8.16125985367189e-175	Down
Unigene7238	2-A	CK	650.54851134813	1782.31113537581	1216.42982336197	-1.45369	0.0512926785911253	-28.3411	1.0775160152508e-176	1.79170709910923e-174	Down
Unigene9517	2-A	CK	409.58374123294	1372.4556952238	891.019718228371	-1.74249	0.0614871984580873	-28.3391	1.14200594880497e-176	1.89356232831454e-174	Down
Unigene48329	2-A	CK	3984.51410709449	1998.59185935401	2991.55298322425	0.995773895881368	0.0351580881535965	28.3227543981087	1.81315495782086e-176	2.99790318746364e-174	No Significant Difference
Unigene64507	2-A	CK	641.459184165285	1778.32073365117	1209.88995890823	-1.47235	0.0519949172505127	-28.3171	2.12655184275725e-176	3.50617481432183e-174	Down
Unigene38107	2-A	CK	2090.4127466869	3990.23798607241	3040.32536637966	-0.931851	0.0329079084440258	-28.3169	2.13874557511717e-176	3.51637408025796e-174	No Significant Difference
Unigene30147	2-A	CK	984.684002354449	2327.20244853032	1655.94322544239	-1.24125	0.04384177323847	-28.3121	2.45302125790092e-176	4.0217867575966e-174	Down
Unigene35367	2-A	CK	995.548716750723	2339.38734731614	1667.46803203343	-1.23383	0.0435870237145997	-28.3072	2.81483242905147e-176	4.60209376829084e-174	Down
Unigene5209	2-A	CK	1330.52694707286	2848.21217154782	2089.36955931034	-1.09706	0.0387939359947825	-28.2792	6.23412419154997e-176	1.01640535670087e-173	Down
Unigene7687	2-A	CK	219.195205108713	1022.19379001755	620.694497563131	-2.22526	0.0787273365423735	-28.2654	9.20454376729586e-176	1.49653097567665e-173	Down
Unigene2930	2-A	CK	3031.88234652606	5196.91697647449	4114.39966150027	-0.777622	0.0276057317449782	-28.1689	1.40814970523057e-174	2.28311386140861e-172	No Significant Difference
Unigene4292	2-A	CK	2292.99071802608	4208.47270726631	3250.73171264619	-0.876291	0.0311165198738745	-28.1616	1.72721839744188e-174	2.79270221051576e-172	No Significant Difference
Unigene2683	2-A	CK	3696.2357461669	6170.77884336054	4933.50729476372	-0.738654	0.0262901170641414	-28.0963	1.08820743430879e-173	1.75465204786577e-171	No Significant Difference
Unigene25605	2-A	CK	6523.98460832813	9742.25884919332	8133.12172876072	-0.578307	0.0205952321646047	-28.0796	1.73664780857086e-173	2.79252013416101e-171	No Significant Difference
Unigene14953	2-A	CK	1104.4060598932	2526.54041530659	1815.47323759989	-1.19408	0.0425417144842764	-28.0685	2.37756285666315e-173	3.81263374146166e-171	Down
Unigene7269	2-A	CK	1372.7932284249	2883.17779400742	2127.98551121616	-1.07081	0.0381926426059306	-28.0372	5.72736145259419e-173	9.15924025086859e-171	Down
Unigene10753	2-A	CK	1688.84948026616	3355.27773365445	2522.0636069603	-0.991154	0.0353737587530158	-28.0195	9.41065528885246e-173	1.5008584869532e-170	No Significant Difference
Unigene29799	2-A	CK	3560.39584953374	5993.24571488737	4776.82078221055	-0.750537	0.0268096850335059	-27.995	1.86914864293514e-172	2.97291139183795e-170	No Significant Difference
Unigene27964	2-A	CK	1807.37837686581	3552.09396865454	2679.73617276018	-0.973511	0.0348121489311113	-27.9647	4.3691138016704e-172	6.93031436112656e-170	No Significant Difference
Unigene18238	2-A	CK	4565.79607230961	7456.60156472686	6011.19881851823	-0.70794	0.0253203961710984	-27.9593	5.08235154541003e-172	8.03986806228092e-170	No Significant Difference
Unigene42236	2-A	CK	708.968278971593	1970.11861247436	1339.54344572298	-1.47703	0.052877367808721	-27.9331	1.05829194524526e-171	1.66961956461321e-169	Down
Unigene17032	2-A	CK	9624.5780662641	13782.8662207393	11703.7221435017	-0.517787	0.0185481115695754	-27.9159	1.71236609298446e-171	2.69426074700197e-169	No Significant Difference
Unigene156245	2-A	CK	333.909098566733	1223.89368922905	778.901393897893	-1.87179	0.0670568734978288	-27.9135	1.82767039041562e-171	2.86797253676721e-169	Down
Unigene6356	2-A	CK	3333.10516820769	5749.02784352354	4541.06650586561	-0.786603	0.0281863459548002	-27.9072	2.18038451058476e-171	3.41230175906515e-169	No Significant Difference
Unigene11597	2-A	CK	1073.0286676912	2509.90407212065	1791.46636990593	-1.22671	0.0440267693962773	-27.8629	7.52494299616857e-171	1.17451316935665e-168	Down
Unigene36075	2-A	CK	520.939385550021	1563.81467307472	1042.37702931237	-1.58765	0.0569933333776211	-27.8568	8.92026217563884e-171	1.38859538670829e-168	Down
Unigene56993	2-A	CK	5360.69566698461	3171.1908459765	4265.94325648055	0.757333444716028	0.0272123845823592	27.8304697048482	1.85657622257411e-170	2.8824207661402e-168	No Significant Difference
Unigene15597	2-A	CK	1989.12119533278	3768.18058017484	2878.65088775381	-0.921589	0.0331234749238218	-27.8228	2.29726335774557e-170	3.55717252889433e-168	No Significant Difference
Unigene73577	2-A	CK	175.454429167094	959.086559571023	567.270494369059	-2.44741	0.0879836774160642	-27.8166	2.72868524435608e-170	4.21405477671254e-168	Down
Unigene13085	2-A	CK	1385.83425716255	2932.37886113531	2159.10655914893	-1.08034	0.038888310729389	-27.7806	7.43344039533737e-170	1.14496499941972e-167	Down
Unigene61691	2-A	CK	2325.47319448178	4214.95663763363	3270.2149160577	-0.857427	0.0308649240839721	-27.78	7.57181665208053e-170	1.16321784898406e-167	No Significant Difference
Unigene40834	2-A	CK	364.64584385287	1281.57864589321	823.112244873038	-1.81087	0.0652140632584605	-27.7681	1.05282805647153e-169	1.6131696066318e-167	Down
Unigene8831	2-A	CK	1246.38499837447	2684.92052003189	1965.65275920318	-1.10667	0.0398787581042481	-27.7509	1.69952669378477e-169	2.59725840506309e-167	Down
Unigene47105	2-A	CK	1248.40584306072	342.039340052586	795.222591556653	1.86849457344247	0.06735512635226	27.740940810807	2.24114355173934e-169	3.41605138611602e-167	Up
Unigene141098	2-A	CK	93.2709238619179	725.458327336236	409.364625599077	-2.95763	0.106619648602767	-27.74	2.30187356906438e-169	3.49950550314045e-167	Down
Unigene1807	2-A	CK	1551.98191306015	3238.79863297894	2395.39027301955	-1.06099	0.0382736778619818	-27.7212	3.87704452468304e-169	5.87894541643065e-167	Down
Unigene8857	2-A	CK	56.5694136023137	661.824928814493	359.197171208403	-3.55441	0.128254449678479	-27.7137	4.77164515313594e-169	7.21677422372609e-167	Down
Unigene13285	2-A	CK	1214.00150363573	309.555055363164	761.778279499447	1.97197342296933	0.0712350588748941	27.6826250180068	1.13035831009544e-168	1.70518047031434e-166	Up
Unigene8733	2-A	CK	704.279263167995	1832.13479201501	1268.2070275915	-1.38006	0.0500188152539084	-27.5908	1.43287050872192e-167	2.15597284694095e-165	Down
Unigene32813	2-A	CK	64.1203456828537	688.610019802553	376.365182742703	-3.42089	0.124333	-27.5139	1.19693878917729e-166	1.79635959664964e-164	Down
Unigene304	2-A	CK	1440.67989073096	2986.86842412577	2213.77415742837	-1.05133	0.0382955230617098	-27.453	6.39655653187988e-166	9.57536701707062e-164	Down
Unigene111208	2-A	CK	376.781942249051	1289.74083862104	833.261390435044	-1.77307	0.0646156905828424	-27.4402	9.08780223916158e-166	1.3569340634193e-163	Down
Unigene26249	2-A	CK	308.645707910647	1158.68431980862	733.665013859635	-1.90636	0.0694805490787269	-27.4373	9.85042908802498e-166	1.4670622517842e-163	Down
Unigene6794	2-A	CK	1209.44230508484	2594.15362553276	1901.7979653088	-1.10141	0.040327378391927	-27.3117	3.07815340926789e-164	4.57277657862586e-162	Down
Unigene12297	2-A	CK	3424.56389401271	5647.81238674741	4536.18814038006	-0.721563	0.0264274926529144	-27.3035	3.8533820031009e-164	5.70993169679744e-162	No Significant Difference
Unigene18409	2-A	CK	2778.2333421103	4904.44909578942	3841.34121894986	-0.819621	0.0300822276769233	-27.246	1.85247440969203e-163	2.7380600927698e-161	No Significant Difference
Unigene8586	2-A	CK	318.309465693707	1192.5013682759	755.405416984803	-1.90379	0.0699023079205926	-27.235	2.50445969931089e-163	3.69240631386312e-161	Down
Unigene46259	2-A	CK	3040.42062288903	5158.92115470067	4099.67088879485	-0.762699	0.0280249903735979	-27.215	4.3189733334718e-163	6.35160372315171e-161	No Significant Difference
Unigene15483	2-A	CK	1735.40490886536	3345.48870064787	2540.44680475661	-0.947031	0.0348404486420094	-27.1819	1.06215551102841e-162	1.55812090766926e-160	No Significant Difference
Unigene33652	2-A	CK	878.344533805225	2099.55096910538	1488.9477514553	-1.25744	0.0463168121701133	-27.1488	2.61860001276462e-162	3.83173193367815e-160	Down
Unigene10354	2-A	CK	713.889244864253	1814.12147742022	1264.00536114224	-1.3455	0.0496185555427679	-27.1168	6.23927870176639e-162	9.10701300980271e-160	Down
Unigene15590	2-A	CK	1827.84657343979	3530.80913890703	2679.32785617341	-0.950658	0.0351005639300842	-27.0838	1.52686058281301e-161	2.22310141225444e-159	No Significant Difference
Unigene32591	2-A	CK	2115.11083455004	3872.68680489311	2993.89881972158	-0.872625	0.0322384184474608	-27.0679	2.35380407524745e-161	3.41862298581411e-159	No Significant Difference
Unigene2035	2-A	CK	2659.28548023882	4742.38916283793	3700.83732153838	-0.834167	0.0308191915527825	-27.0665	2.44310810975105e-161	3.53954358346135e-159	No Significant Difference
Unigene7335	2-A	CK	3064.97934083068	5222.06836144564	4143.52385113816	-0.768116	0.0283927488005354	-27.0532	3.49766228893601e-161	5.05485608478305e-159	No Significant Difference
Unigene38467	2-A	CK	506.630123931863	1522.34782768879	1014.48897581032	-1.58668	0.0586842005038299	-27.0377	5.33219959301363e-161	7.68716685661776e-159	Down
Unigene13303	2-A	CK	736.459696282277	1856.78674623314	1296.62322125771	-1.33488	0.0494221963231586	-27.0098	1.13308074801802e-160	1.62949261086592e-158	Down
Unigene26935	2-A	CK	7420.56510818495	10965.8621123471	9193.21361026604	-0.563697	0.0208731029168534	-27.0059	1.26057342567773e-160	1.80839762692018e-158	No Significant Difference
Unigene74775	2-A	CK	1514.76635148174	526.808102693257	1020.7872270875	1.52366035797806	0.0565149276129606	26.9603168991521	4.31778591656851e-160	6.17907891155676e-158	Up
Unigene13850	2-A	CK	633.886838147549	1675.94571363078	1154.91627588916	-1.40151	0.0519942683214036	-26.9551	4.97042000153271e-160	7.09569885633442e-158	Down
Unigene7492	2-A	CK	612.98726917395	1651.57675923772	1132.28201420583	-1.42982	0.0530578617305545	-26.9483	5.97546085053233e-160	8.5097250375306e-158	Down
Unigene11211	2-A	CK	2406.66619576296	4312.41554340277	3359.54086958287	-0.841326	0.0312338521666618	-26.9364	8.24185681873276e-160	1.17088378994478e-157	No Significant Difference
Unigene129599	2-A	CK	524.638942913498	1510.83591961454	1017.73743126402	-1.52607	0.056665651984482	-26.9312	9.48399355783803e-160	1.34408626376227e-157	Down
Unigene59216	2-A	CK	521.940892497261	1506.39858744665	1014.16973997195	-1.53097	0.0569997735308954	-26.8593	6.57460938223643e-159	9.29513192636909e-157	Down
Unigene7969	2-A	CK	1471.80892495118	2927.02513495625	2199.41702995372	-0.992111	0.0369532656564654	-26.8477	8.96650978837059e-159	1.26462357692318e-156	No Significant Difference
Unigene9384	2-A	CK	1485.67237357779	2978.5905192847	2232.13144643125	-1.00274	0.0374136963118592	-26.8015	3.10627445419604e-158	4.37051322304203e-156	Down
Unigene155705	2-A	CK	163.191972796676	833.931728003492	498.561850400084	-2.35659	0.0880094468561594	-26.7765	6.06200417896809e-158	8.50875699278612e-156	Down
Unigene306	2-A	CK	1973.19631937343	3669.42441371694	2821.31036654518	-0.894595	0.0334193338537416	-26.7688	7.46653952795845e-158	1.0455120217965e-155	No Significant Difference
Unigene12675	2-A	CK	1038.5397598245	2315.43071102608	1676.98523542529	-1.15664	0.0432574356705018	-26.7386	1.67695205045689e-157	2.34256993950578e-155	Down
Unigene11553	2-A	CK	678.341483766978	1740.27602994994	1209.30875685846	-1.35885	0.0508272734455238	-26.7346	1.86279264840949e-157	2.59597896438228e-155	Down
Unigene1835	2-A	CK	1844.26965737912	3462.32156835182	2653.29561286547	-0.908521	0.0340028146268484	-26.719	2.83128943070049e-157	3.93629932703873e-155	No Significant Difference
Unigene1219	2-A	CK	1586.06328918541	3106.48913786717	2346.27621352629	-0.970141	0.0363335577738079	-26.701	4.58555965694141e-157	6.36012777915729e-155	No Significant Difference
Unigene15404	2-A	CK	2176.0020642893	3931.82867489752	3053.91536959341	-0.853561	0.0320116064537384	-26.6641	1.22804080910566e-156	1.69925429309133e-154	No Significant Difference
Unigene39669	2-A	CK	1926.06064474957	793.633055256757	1359.84685000317	1.27922470798706	0.0479766750175431	26.6634715206775	1.24910861854797e-156	1.72432963566583e-154	Up
Unigene4774	2-A	CK	3194.09753153099	1645.92182854794	2420.00968003946	0.956886844970998	0.0359258750518115	26.6350323712644	2.66812620549463e-156	3.6745434102072e-154	No Significant Difference
Unigene16458	2-A	CK	2790.64153543163	1327.87894663094	2059.26024103129	1.07222543282372	0.040276750487695	26.6214483502411	3.83283107520392e-156	5.26618393574555e-154	Up
Unigene11453	2-A	CK	1956.36788700645	3634.83965695198	2795.60377197922	-0.892866	0.0335787510491621	-26.5902	8.81255307716481e-156	1.20798019709493e-153	No Significant Difference
Unigene8276	2-A	CK	1444.22688615154	2968.92397960763	2206.57543287959	-1.03966	0.0391205952484778	-26.5758	1.29136115367442e-155	1.76599672162891e-153	Down
Unigene3116	2-A	CK	1971.11467774753	823.293142820014	1397.20391028377	1.25974214100131	0.0474579246328459	26.5444001343756	2.98045440242469e-155	4.06640971161584e-153	Up
Unigene22779	2-A	CK	2647.71911171966	4567.94676247678	3607.83293709822	-0.78665	0.0296509473709685	-26.5303	4.32987925577665e-155	5.89377122604333e-153	No Significant Difference
Unigene70393	2-A	CK	1005.06825841235	2246.95113299024	1626.0096957013	-1.1613	0.0437968373208847	-26.5157	6.39681648229145e-155	8.68705488457079e-153	Down
Unigene28089	2-A	CK	922.078608621811	2125.12765763054	1523.60313312618	-1.20516	0.0454711507773485	-26.5038	8.75261679300882e-155	1.18587827201759e-152	Down
Unigene6708	2-A	CK	1611.47197610548	3416.65999760002	2514.06598685275	-1.08369	0.0408994633962263	-26.4964	1.06546992560875e-154	1.44025450844817e-152	Down
Unigene93376	2-A	CK	1086.98049257887	2382.93793656873	1734.9592145738	-1.13249	0.0427473609191165	-26.4925	1.18186928833053e-154	1.59391685058235e-152	Down
Unigene25219	2-A	CK	899.509754353909	190.081950090198	544.795852222054	2.24221096468929	0.0847360031862185	26.4611367114134	2.71647396920554e-154	3.65512500900159e-152	Up
Unigene22477	2-A	CK	3554.05523087433	5791.23522468455	4672.64522777944	-0.704194	0.0266632942927011	-26.4106	1.03504267912603e-153	1.38949731770472e-151	No Significant Difference
Unigene139327	2-A	CK	201.903352174701	895.338952635062	548.621152404882	-2.15001	0.0814252328115674	-26.4047	1.20903984103312e-153	1.61936638296361e-151	Down
Unigene39565	2-A	CK	1231.24052235201	355.794304678795	793.517413515402	1.79110846447386	0.0678365470756294	26.4032964778853	1.25580552675093e-153	1.67816331703787e-151	Up
Unigene18991	2-A	CK	767.425910225659	1893.82357980165	1330.62474501365	-1.3019	0.0493219496730324	-26.396	1.52379252252188e-153	2.03164237211226e-151	Down
Unigene26862	2-A	CK	1496.25375970612	2962.6556807687	2229.45472023741	-0.98481	0.0373154228041907	-26.3915	1.71484310225766e-153	2.28117003677825e-151	No Significant Difference
Unigene6267	2-A	CK	260.92077033419	1014.79889760923	637.85983397171	-1.96136	0.0743189787637907	-26.3911	1.73236926722277e-153	2.29925862992779e-151	Down
Unigene89536	2-A	CK	118.005543183765	721.477623900026	419.741583541896	-2.61073	0.0991373355648721	-26.3345	7.73082986496555e-153	1.02374027788755e-150	Down
Unigene3638	2-A	CK	1030.59476162433	2290.10917955354	1660.35197058894	-1.1524	0.0437644526508079	-26.332	8.25719899652228e-153	1.09097542768724e-150	Down
Unigene159171	2-A	CK	1023.9152340692	2276.58886611476	1650.25205009198	-1.15362	0.0439521303700879	-26.2471	7.70627318208925e-152	1.01589161175871e-149	Down
Unigene35264	2-A	CK	205.492687275163	904.907928521006	555.200307898085	-2.13465	0.0814145926293316	-26.2195	1.5926656083374e-151	2.09483844318194e-149	Down
Unigene56681	2-A	CK	218.713418009079	918.984173231057	568.848795620068	-2.06975	0.0789649013034581	-26.211	1.99106595292053e-151	2.61298388543479e-149	Down
Unigene118434	2-A	CK	186.722776758304	869.490174859305	528.106475808804	-2.21879	0.0846596969553294	-26.2083	2.13462687546186e-151	2.79511958943306e-149	Down
Unigene17241	2-A	CK	2814.54047372572	4876.31993220025	3845.43020296298	-0.792659	0.0303134179506757	-26.1488	1.01752116086271e-150	1.32938685416194e-148	No Significant Difference
Unigene55660	2-A	CK	3944.83975404867	6487.19401857019	5216.01688630943	-0.71766	0.0274608583102814	-26.1339	1.5006961373518e-150	1.95628609388281e-148	No Significant Difference
Unigene14547	2-A	CK	586.998000675986	1646.02430168492	1116.51115118045	-1.48786	0.0569367995373178	-26.1317	1.58955739928901e-150	2.06751964750634e-148	Down
Unigene13628	2-A	CK	10648.0896253377	14887.3630776381	12767.7263514879	-0.483764	0.0185334256166467	-26.1022	3.4395617308851e-150	4.46387999269259e-148	No Significant Difference
Unigene40135	2-A	CK	256.708577347694	1019.3580528568	638.033315102248	-1.99059	0.0762847519749741	-26.0943	4.23632088034483e-150	5.48575436830671e-148	Down
Unigene19343	2-A	CK	3880.08139265395	6378.07348634927	5129.07743950161	-0.716414	0.0274885117309306	-26.0623	9.75718716271831e-150	1.26070181417454e-147	No Significant Difference
Unigene7706	2-A	CK	2416.02816081505	1076.63064188179	1746.32940134842	1.16667578644647	0.0447935883132079	26.0455978272779	1.50905998016318e-149	1.9455240021791e-147	Up
Unigene4706	2-A	CK	3803.81506609853	6284.61001696224	5044.21254153038	-0.724243	0.027834500296097	-26.0196	2.97031266031646e-149	3.82099714991171e-147	No Significant Difference
Unigene44181	2-A	CK	590.346996685067	1565.37692316258	1077.86195992382	-1.40809	0.0541500993241005	-26.0034	4.52774981340885e-149	5.81170448089108e-147	Down
Unigene27841	2-A	CK	769.738750148038	1857.52461073824	1313.63168044314	-1.26976	0.0488811128658572	-25.9766	9.11660705190268e-149	1.16762391106109e-146	Down
Unigene2845	2-A	CK	116.082600071916	726.55159078245	421.317095427183	-2.64964	0.102057917724815	-25.9621	1.32795505500909e-148	1.69708596778902e-146	Down
Unigene20285	2-A	CK	1527.49507275967	2966.05786536453	2246.7764690621	-0.957438	0.0368799530327312	-25.9609	1.36896097986968e-148	1.74567876062641e-146	No Significant Difference
Unigene1523	2-A	CK	2488.44603331452	4315.50128639348	3401.97	-0.793648	0.0306534801391619	-25.891	8.41606760549184e-148	1.07087141960227e-145	No Significant Difference
Unigene37294	2-A	CK	4865.71160503935	2832.25430151588	3848.98295327762	0.78090996709339	0.0301712729880947	25.8825660886609	1.04660000378851e-147	1.32881875969079e-145	No Significant Difference
Unigene135419	2-A	CK	143.994804478464	764.619511512906	454.307157995685	-2.4123	0.0932279163120093	-25.8753	1.2648064988858e-147	1.60238937632652e-145	Down
Unigene1912	2-A	CK	2481.91991305982	4377.58981481026	3429.75486393504	-0.81896	0.0316505949821584	-25.875	1.27206847900338e-147	1.60810885841354e-145	No Significant Difference
Unigene25880	2-A	CK	366.429298921911	1178.37373254444	772.401515733175	-1.68657	0.0652163412775782	-25.8611	1.82373788450845e-147	2.30054314909837e-145	Down
Unigene108512	2-A	CK	1828.91200250955	749.154484341321	1289.03324342544	1.28792488187587	0.0498340356710524	25.8442822166217	2.82123484869184e-147	3.55117627803832e-145	Up
Unigene7703	2-A	CK	1505.44589657742	2956.75342234631	2231.09965946187	-0.972723	0.0376383756451348	-25.8439	2.84865318650548e-147	3.57799398410627e-145	No Significant Difference
Unigene7889	2-A	CK	9229.72082948517	13020.9289377687	11125.324883627	-0.496421	0.0192169405585184	-25.8324	3.83232004579904e-147	4.80320181157738e-145	No Significant Difference
Unigene60356	2-A	CK	445.635275124194	1321.49164168881	883.563458406501	-1.56937	0.0608163107521177	-25.8051	7.77106097514749e-147	9.71897371658884e-145	Down
Unigene12955	2-A	CK	2341.69371939769	4164.90940166176	3253.30156052972	-0.830851	0.0322474679531295	-25.7648	2.19837711024563e-146	2.74356525884407e-144	No Significant Difference
Unigene17053	2-A	CK	2222.11760761961	4000.20458692224	3111.16109727092	-0.849259	0.0330145998084793	-25.7237	6.34212816386327e-146	7.89810858636343e-144	No Significant Difference
Unigene16239	2-A	CK	1251.26225785667	2613.09382606954	1932.1780419631	-1.06289	0.0413653871516672	-25.6951	1.32496618052335e-145	1.64653069028051e-143	Down
Unigene33325	2-A	CK	3214.19498705485	5257.4374663103	4235.81622668257	-0.70967	0.0276320512743244	-25.6828	1.81768855584162e-145	2.25404934029589e-143	No Significant Difference
Unigene13712	2-A	CK	6752.72055156501	9805.56066027756	8279.14060592129	-0.538413	0.0209679024808192	-25.678	2.06025181556382e-145	2.54944183967793e-143	No Significant Difference
Unigene53128	2-A	CK	7666.92475071426	4708.32419408272	6187.62447239849	0.7039437461704	0.027478345447635	25.6181270998246	9.58319391269127e-145	1.18336270654796e-142	No Significant Difference
Unigene9091	2-A	CK	3912.65224391306	6137.54228079143	5025.09726235225	-0.649731	0.0253707864356071	-25.6094	1.19842278384264e-144	1.47673439918092e-142	No Significant Difference
Unigene12923	2-A	CK	3288.15018029843	5363.04364826716	4325.5969142828	-0.70503	0.0275312571250413	-25.6084	1.2314046350704e-144	1.51418791376692e-142	No Significant Difference
Unigene6745	2-A	CK	5859.22022487064	8620.34146804635	7239.78084645849	-0.556778	0.0217508699809677	-25.598	1.60740349463512e-144	1.97238855229535e-142	No Significant Difference
Unigene2852	2-A	CK	2326.94773083331	4081.64304620734	3204.29538852032	-0.81026	0.0317074740214058	-25.5542	4.92590320937724e-144	6.03175817464559e-142	No Significant Difference
Unigene73699	2-A	CK	17.605095059535	659.749760293156	338.677427676345	-5.22586	0.204940305522075	-25.4994	2.00084421876958e-143	2.44491467575787e-141	Down
Unigene879	2-A	CK	2545.37149676459	4349.35	3447.3603272868	-0.772406	0.0302919116715307	-25.4988	2.03459639630741e-143	2.48097836817228e-141	No Significant Difference
Unigene136635	2-A	CK	316.285524637642	1110.46258747727	713.374056057456	-1.8106	0.0710718586392397	-25.4756	3.67357933209337e-143	4.47023434276002e-141	Down
Unigene19594	2-A	CK	29.889676816678	562.471584218218	296.180630517448	-4.2292	0.166215957969795	-25.444	8.22098092827945e-143	9.98303391521005e-141	Down
Unigene3452	2-A	CK	3265.40121932491	5367.41928790441	4316.41025361466	-0.716877	0.0281783524051947	-25.4407	8.94931800741759e-143	1.0844979964641e-140	No Significant Difference
Unigene60067	2-A	CK	1374.78007925274	471.373827912011	923.076953582377	1.54467892252581	0.0607383106634731	25.4317070338729	1.12512440402899e-142	1.3606333985996e-140	Up
Unigene1546	2-A	CK	1287.08936515148	2607.01785131663	1947.05360823406	-1.01813	0.0400425154936866	-25.4262	1.29399218471596e-142	1.5616217848167e-140	Down
Unigene164603	2-A	CK	3148.86312106482	5371.54531219701	4260.20421663091	-0.771107	0.0303349662962202	-25.4198	1.52531926934083e-142	1.83700539411087e-140	No Significant Difference
Unigene4726	2-A	CK	622.647979552411	1604.85802943056	1113.75300449148	-1.36512	0.0537215586845088	-25.4111	1.90338604283346e-142	2.28761988651099e-140	Down
Unigene1677	2-A	CK	2576.10600977171	4446.70091614474	3511.40346295823	-0.787996	0.0310105294304163	-25.4106	1.92578316874979e-142	2.30979538217406e-140	No Significant Difference
Unigene58748	2-A	CK	645.325661997331	27.5584906255648	336.442076311448	4.55037124383114	0.179254309092534	25.3850033891357	3.69281439960796e-142	4.42012514567389e-140	Up
Unigene26330	2-A	CK	1681.74789681501	3175.93107186742	2428.83948434122	-0.918083	0.036203720240264	-25.3588	7.18453602400163e-142	8.58200159226203e-140	No Significant Difference
Unigene9305	2-A	CK	2443.47223240137	4237.90846947161	3340.69035093649	-0.793596	0.0313036877084527	-25.3515	8.64774151443149e-142	1.0308777160513e-139	No Significant Difference
Unigene27263	2-A	CK	2220.00149688968	3911.80499662685	3065.90324675827	-0.817735	0.0323441502994949	-25.2823	4.99772637161835e-141	5.94556752555271e-139	No Significant Difference
Unigene197040	2-A	CK	544.898019070151	1460.74885496977	1002.82343701996	-1.42094	0.0562226768701297	-25.2735	6.25192271576701e-141	7.4225413484089e-139	Down
Unigene116060	2-A	CK	121.156728438943	1236.79738524383	678.977056841385	-3.35656	0.132847796970248	-25.2662	7.51770920082972e-141	8.90726796019765e-139	Down
Unigene1198	2-A	CK	1431.56127041291	2782.88994005728	2107.22560523509	-0.958707	0.0379846530030023	-25.2393	1.48308712046118e-140	1.75366812621643e-138	No Significant Difference
Unigene6801	2-A	CK	559.338833364621	1466.01796300193	1012.67839818328	-1.39131	0.0551496985621772	-25.2279	1.97900133119414e-140	2.33534126847025e-138	Down
Unigene80801	2-A	CK	129.485626570877	721.506156334215	425.495891452546	-2.47476	0.0981903095723156	-25.2037	3.64548602278381e-140	4.29323827765712e-138	Down
Unigene17924	2-A	CK	535.515992404916	1424.33210766302	979.924050033966	-1.41041	0.0561645016997004	-25.1121	3.66944449647671e-139	4.31277622135097e-137	Down
Unigene24075	2-A	CK	1888.89360118414	3412.29490527418	2650.59425322916	-0.853818	0.034002349345121	-25.1106	3.8124238683873e-139	4.47184331544242e-137	No Significant Difference
Unigene31677	2-A	CK	976.557427042024	2130.18554232095	1553.37148468149	-1.12557	0.0448696066176047	-25.0854	7.17484423721371e-139	8.39901616096711e-137	Down
Unigene5388	2-A	CK	1525.18740018394	2903.41216233007	2214.29978125701	-0.928113	0.0370014866411768	-25.0831	7.60087547912227e-139	8.87997689957097e-137	No Significant Difference
Unigene9794	2-A	CK	734.988256300562	1749.69564987256	1242.34195308656	-1.25253	0.0499787979701276	-25.0612	1.31738139470433e-138	1.53600897237927e-136	Down
Unigene1703	2-A	CK	1800.91955881493	3376.24986740987	2588.5847131124	-0.907236	0.0362213556646029	-25.047	1.88327971279306e-138	2.19145616042725e-136	No Significant Difference
Unigene51263	2-A	CK	603.543447531517	30.3830170524312	316.963232291974	4.31160677538856	0.172218969345428	25.0356089795228	2.50478946353441e-138	2.9088855573439e-136	Up
Unigene6	2-A	CK	4103.56803774531	6383.89778645478	5243.73291210004	-0.63774	0.0254825830032149	-25.0265	3.14831493120898e-138	3.6489905195761e-136	No Significant Difference
Unigene4076	2-A	CK	799.724027142733	1884.74916512965	1342.23659613619	-1.23537	0.0493737078300006	-25.0209	3.62571753692465e-138	4.19400935086436e-136	Down
Unigene35902	2-A	CK	648.951228980847	1595.69366081183	1122.32244489634	-1.29805	0.0518841637345015	-25.0182	3.87819198634862e-138	4.47720818842152e-136	Down
Unigene11566	2-A	CK	1978.23402141544	3540.73318251433	2759.48360196488	-0.840187	0.033601865138861	-25.0042	5.50759197787056e-138	6.34576507985712e-136	No Significant Difference
Unigene54959	2-A	CK	550.560552044609	1443.47203814112	997.016295092864	-1.39105	0.0557283632631487	-24.9613	1.60945814418326e-137	1.85075038579942e-135	Down
Unigene11189	2-A	CK	6958.73282619867	9973.75059046656	8466.24170833261	-0.519259	0.0208196068630606	-24.9409	2.68272514632314e-137	3.07887422626353e-135	No Significant Difference
Unigene117032	2-A	CK	57.9408954393145	551.933009711892	304.936952575603	-3.25393	0.130516847262302	-24.9311	3.42181654327143e-137	3.91941964959335e-135	Down
Unigene2445	2-A	CK	1689.88176661941	3147.5602514906	2418.72100905501	-0.896389	0.0359636025752451	-24.9249	3.99896136627674e-137	4.57154702596765e-135	No Significant Difference
Unigene34820	2-A	CK	1108.0608926565	2289.26096497432	1698.66092881541	-1.04649	0.0419888931374801	-24.923	4.19244565869125e-137	4.78339253116681e-135	Down
Unigene36839	2-A	CK	418.186999670088	1217.60291255883	817.894956114459	-1.54115	0.061838089112736	-24.9223	4.26599964996669e-137	4.85784485432296e-135	Down
Unigene60464	2-A	CK	3906.42864802977	2258.95702918187	3082.69283860582	0.790401542947743	0.0317248362866702	24.9142827974134	5.20998458230886e-137	5.92127393373049e-135	No Significant Difference
Unigene184320	2-A	CK	543.806852655183	1443.73026770177	993.768560178478	-1.41077	0.0566492610930126	-24.9036	6.80397791166755e-137	7.71789982844599e-135	Down
Unigene3788	2-A	CK	2384.00820481927	4096.69812348449	3240.35316415188	-0.780934	0.0314318889557107	-24.8453	2.90784877871478e-136	3.29205603224284e-134	No Significant Difference
Unigene13697	2-A	CK	2432.39670967173	4168.24669590729	3300.32170278951	-0.776856	0.0312768719772603	-24.838	3.48273630722439e-136	3.93529032428863e-134	No Significant Difference
Unigene13098	2-A	CK	13327.5284614947	17703.7421311571	15515.6352963259	-0.409454	0.0165044117216472	-24.8088	7.21330618164331e-136	8.1349137594945e-134	No Significant Difference
Unigene4505	2-A	CK	3627.98562143851	5757.81166700188	4692.8986442202	-0.665941	0.0268520930520763	-24.8003	8.88877903466723e-136	1.00051754938098e-133	No Significant Difference
Unigene102504	2-A	CK	3668.19258099334	2050.45894069323	2859.32576084328	0.839562205210623	0.0338578743597321	24.7966601887192	9.74032295210926e-136	1.09426265395376e-133	No Significant Difference
Unigene686	2-A	CK	1042.26552977881	2240.93668274757	1641.60110626319	-1.10525	0.0446216208301351	-24.7694	1.91438612109541e-135	2.14656961788956e-133	Down
Unigene531	2-A	CK	4292.87219930676	6552.07332558312	5422.47276244494	-0.610555	0.0246517166022576	-24.7672	2.0220791924875e-135	2.26298885689266e-133	No Significant Difference
Unigene7838	2-A	CK	1188.4913175893	2459.48423399161	1823.98777579046	-1.04915	0.0423831913139485	-24.7539	2.81683478922795e-135	3.14641521084544e-133	Down
Unigene133752	2-A	CK	158.174437501506	749.463	453.818675266853	-2.24102	0.0905807799580086	-24.7405	3.91898662748626e-135	4.36918488177902e-133	Down
Unigene16089	2-A	CK	2642.24734703646	4389.13027379451	3515.68881041549	-0.732408	0.0296144850329935	-24.7314	4.91328940083269e-135	5.46729547376688e-133	No Significant Difference
Unigene1560	2-A	CK	1733.94387989759	3187.24612918476	2460.59500454117	-0.878646	0.0355445666789063	-24.7196	6.59173334411974e-135	7.32107674316267e-133	No Significant Difference
Unigene349	2-A	CK	2469.76604724362	4173.63544240478	3321.7007448242	-0.75693	0.03064664920599	-24.6986	1.10624124176169e-134	1.22631450987791e-132	No Significant Difference
Unigene7986	2-A	CK	5464.94094279978	3353.46813735816	4409.20454007897	0.704698726406816	0.0285554705237855	24.6782390022196	1.83182700456639e-134	2.02681789043999e-132	No Significant Difference
Unigene8609	2-A	CK	461.559216417738	1294.21220222231	877.885709320023	-1.48706	0.0603431409239061	-24.6434	4.3262781533914e-134	4.77776201124815e-132	Down
Unigene17027	2-A	CK	61.4994237783416	547.713202273767	304.606313026054	-3.15374	0.127989520647207	-24.6406	4.6410837675876e-134	5.11576787195236e-132	Down
Unigene4764	2-A	CK	844.053109761353	1924.30060438356	1384.17685707246	-1.18981	0.0483073127621426	-24.63	6.03577499708842e-134	6.64060049538689e-132	Down
Unigene18159	2-A	CK	5508.29382953596	8024.71432294262	6766.50407623929	-0.542797	0.0220428924066635	-24.6246	6.88833759701749e-134	7.56437688350902e-132	No Significant Difference
Unigene8020	2-A	CK	7447.33656679299	10533.361406907	8990.34898684999	-0.499903	0.0203209886335213	-24.6003	1.25266495986854e-133	1.37302870348438e-131	No Significant Difference
Unigene589	2-A	CK	1835.29661270981	3312.10566420187	2573.70113845584	-0.851841	0.0346384195482539	-24.5924	1.52454279506781e-133	1.6679068100582e-131	No Significant Difference
Unigene1867	2-A	CK	1250.9966552468	2528.28526887813	1889.64096206246	-1.01497	0.0412941728186999	-24.5789	2.12221858467747e-133	2.31745477574174e-131	Down
Unigene13403	2-A	CK	900.372254288325	2008.21975158387	1454.2960029361	-1.1568	0.0470976321991846	-24.5617	3.2409471213324e-133	3.53251165658671e-131	Down
Unigene25798	2-A	CK	2818.79516623664	4639.71	3729.25285455632	-0.719383	0.0293209306913835	-24.5348	6.28422979008605e-133	6.83684486698005e-131	No Significant Difference
Unigene5864	2-A	CK	2017.53328839333	3637.45419271802	2827.49374055567	-0.849906	0.0346970185880713	-24.4951	1.66680690599225e-132	1.81001623403771e-130	No Significant Difference
Unigene7632	2-A	CK	1748.31831803188	3192.62399424907	2470.47115614047	-0.868728	0.0354755745599739	-24.4881	1.97977603369729e-132	2.14589390793215e-130	No Significant Difference
Unigene53585	2-A	CK	248.714161027416	932.80642555742	590.760293292418	-1.90843	0.0779512613805144	-24.4823	2.28005306957877e-132	2.46679826646054e-130	Down
Unigene9085	2-A	CK	1863.45437251961	3357.79856396946	2610.62646824453	-0.848481	0.0346827442345014	-24.4641	3.56524808316081e-132	3.85013903238902e-130	No Significant Difference
Unigene4833	2-A	CK	2249.27268099029	3886.7840868391	3068.02838391469	-0.788812	0.032253425788279	-24.4567	4.27113631473855e-132	4.60393885152785e-130	No Significant Difference
Unigene16253	2-A	CK	2888.80810691814	4823.1059447267	3855.95702582242	-0.73861	0.0302060545042882	-24.4524	4.74890113558194e-132	5.10952081556519e-130	No Significant Difference
Unigene55668	2-A	CK	765.736674197528	152.656790614502	459.196732406015	2.32631834945735	0.0951690882349645	24.4441	5.82113221700682e-132	6.25168238153443e-130	Up
Unigene1073	2-A	CK	1446.23600205848	2819.77255977182	2133.00428091515	-0.963612	0.0394456198191943	-24.4289	8.44017774935909e-132	9.04783963091094e-130	No Significant Difference
Unigene24353	2-A	CK	923.311027277509	2017.17550694621	1470.24326711186	-1.12777	0.0461977925834237	-24.4118	1.28063572756014e-131	1.37032705246476e-129	Down
Unigene5762	2-A	CK	904.310310185886	1960.99047837917	1432.65039428253	-1.11721	0.0457682738004305	-24.4101	1.33475187912299e-131	1.42562704811948e-129	Down
Unigene12899	2-A	CK	7635.25706410232	10767.3177830447	9201.28742357352	-0.495613	0.0203489698086638	-24.3557	5.04611260464553e-131	5.37985458765951e-129	No Significant Difference
Unigene13254	2-A	CK	6501.63058480704	9416.55143933082	7959.09101206893	-0.533818	0.0219179925066181	-24.3552	5.10108889388695e-131	5.4285788008745e-129	No Significant Difference
Unigene8066	2-A	CK	1361.49458966093	2657.04983854567	2009.2722141033	-0.964435	0.0396462972053553	-24.326	1.04127840810748e-130	1.10611735943628e-128	No Significant Difference
Unigene81543	2-A	CK	168.492613143514	757.864568203945	463.178590673729	-2.16693	0.0891621965866839	-24.3032	1.81396657649153e-130	1.92342894363452e-128	Down
Unigene25367	2-A	CK	1632.07095199214	658.303513731511	1145.18723286182	1.30965665942032	0.0540152733225475	24.2460433662867	7.27914894457254e-130	7.70444605560172e-128	Up
Unigene120398	2-A	CK	2148.43484343552	3680.12487502528	2914.2798592304	-0.776462	0.0320909552600537	-24.1957	2.47184811622157e-129	2.61154769116543e-127	No Significant Difference
Unigene9172	2-A	CK	2093.17647622032	3613.29788668827	2853.2371814543	-0.787201	0.0325403685080695	-24.1915	2.73296572804672e-129	2.88222012663608e-127	No Significant Difference
Unigene4538	2-A	CK	1448.20470236674	2750.13952263078	2099.17211249876	-0.925929	0.0382934164647809	-24.1799	3.62489584038616e-129	3.81598522362666e-127	No Significant Difference
Unigene67967	2-A	CK	3583.56522603356	1901.1807184136	2742.37297222358	0.91476665057423	0.0378395389952966	24.1748888824448	4.08793983378336e-129	4.29571286196004e-127	No Significant Difference
Unigene6545	2-A	CK	2495.21	4140.83108117114	3318.02172425357	-0.731057	0.0302411869931135	-24.1742	4.1567099651481e-129	4.36015037580795e-127	No Significant Difference
Unigene137126	2-A	CK	66.7588953150139	562.817856048413	314.788375681713	-3.06954	0.127027501309999	-24.1643	5.27770160340662e-129	5.52610290785318e-127	Down
Unigene66817	2-A	CK	614.608747904799	84.1199437212064	349.364345813003	2.87044122947067	0.118823768853512	24.1571299847373	6.28355058252465e-129	6.56754462760269e-127	Up
Unigene2363	2-A	CK	2073.10128577557	936.496517405116	1504.79890159034	1.14661032387456	0.0474906392163867	24.1439227349653	8.64898736627847e-129	9.0237768188172e-127	Up
Unigene1957	2-A	CK	1829.73323570337	3282.51934249362	2556.1262890985	-0.842736	0.034906661994103	-24.1426	8.93775991743516e-129	9.30847020867255e-127	No Significant Difference
Unigene13008	2-A	CK	5121.8674926551	7670.72922889587	6396.29836077549	-0.582408	0.0241287327739807	-24.1375	1.00941978777565e-128	1.0494200639129e-126	No Significant Difference
Unigene33202	2-A	CK	604.567756756325	1548.83637096969	1076.70206386301	-1.35486	0.0561624182196893	-24.1239	1.40267435916556e-128	1.45567256943829e-126	Down
Unigene19439	2-A	CK	12283.2094901337	16715.7378110249	14499.4736505793	-0.444241	0.0184194686775372	-24.118	1.6172318376735e-128	1.6753663131127e-126	No Significant Difference
Unigene43982	2-A	CK	186.364670340231	807.156064285749	496.76036731299	-2.11388	0.0876782036588565	-24.1095	1.98817457947599e-128	2.05600435178992e-126	Down
Unigene5027	2-A	CK	1345.36792949943	2626.0448526956	1985.70639109751	-0.965013	0.0400321000929985	-24.106	2.16339258122149e-128	2.23325451801543e-126	No Significant Difference
Unigene21691	2-A	CK	1165.05742436779	2380.61328676078	1772.83535556429	-1.03063	0.0427711829947764	-24.0963	2.73578367328465e-128	2.81915764403211e-126	Down
Unigene45540	2-A	CK	344.689041457176	1079.39619176309	712.042616610133	-1.64555	0.0683010187127644	-24.0926	2.99010639172141e-128	3.0758157682574e-126	Down
Unigene1954	2-A	CK	508.921577272466	1343.05936536168	925.990471317074	-1.40076	0.0582049400094998	-24.066	5.6819963146306e-128	5.83461274195866e-126	Down
Unigene19101	2-A	CK	2158.97872888064	3705.57512445694	2932.27692666879	-0.779021	0.0323962169858241	-24.0467	9.04397111643819e-128	9.27062475334928e-126	No Significant Difference
Unigene8432	2-A	CK	1667.13220653332	3105.39290781264	2386.26255717298	-0.897564	0.037382382862132	-24.0104	2.16789753626725e-127	2.2183428443227e-125	No Significant Difference
Unigene9171	2-A	CK	681.448403842177	1699.48545369174	1190.46692876696	-1.31921	0.055012960297971	-23.98	4.49240545858079e-127	4.58891769452343e-125	Down
Unigene70365	2-A	CK	1412.83169197084	2700.8701973935	2056.85094468217	-0.933777	0.0389759683135933	-23.9578	7.67006076765034e-127	7.82119036221851e-125	No Significant Difference
Unigene18262	2-A	CK	420.257115580801	1181.5548206623	800.905968121551	-1.49047	0.062219377042548	-23.9551	8.18563082585893e-127	8.33240274553651e-125	Down
Unigene2694	2-A	CK	596.280027434557	1473.08689228355	1034.68345985905	-1.3033	0.0544131192909463	-23.952	8.81350743615181e-127	8.95596187057989e-125	Down
Unigene15662	2-A	CK	444.616599869496	1278.4349929365	861.525796402996	-1.524	0.0636585751122485	-23.9403	1.16724753059734e-126	1.18405832258913e-124	Down
Unigene11631	2-A	CK	753.027136035418	1720.15833540335	1236.59273571939	-1.19159	0.0497757235180649	-23.9392	1.19771215130146e-126	1.21285968733263e-124	Down
Unigene49074	2-A	CK	60.4441335410344	521.505496517503	290.974815029269	-3.11158	0.130064525852717	-23.9234	1.74955954069342e-126	1.76862641582602e-124	Down
Unigene23958	2-A	CK	1202.13763265382	410.202807703062	806.170220178439	1.55201722761964	0.0648912177770984	23.9172153148801	2.02789249589891e-126	2.0464582013355e-124	Up
Unigene19321	2-A	CK	3261.95726401233	5126.25774893282	4194.10750647257	-0.652317	0.0272780191155103	-23.9137	2.2085611184541e-126	2.22494476461681e-124	No Significant Difference
Unigene147204	2-A	CK	1317.80842654149	2625.55401768275	1971.68122211212	-0.994705	0.0416470828178381	-23.8842	4.47489793108686e-126	4.50034795196641e-124	No Significant Difference
Unigene8448	2-A	CK	734.583646677869	1689.04987686575	1211.81676177181	-1.20008	0.0502614134305723	-23.8767	5.35185427357993e-126	5.3730597339092e-124	Down
Unigene19756	2-A	CK	4163.2477328096	6444.15417081295	5303.70095181128	-0.629662	0.0263726802038559	-23.8755	5.49854306121827e-126	5.51087712185216e-124	No Significant Difference
Unigene18291	2-A	CK	193.137545642212	812.294300804787	502.716	-2.06837	0.0866372444400502	-23.8739	5.71353735554275e-126	5.71656504200466e-124	Down
Unigene199714	2-A	CK	125.762388432503	654.756445398765	390.259416915634	-2.38182	0.099816738047722	-23.8619	7.61521888762571e-126	7.60625216231435e-124	Down
Unigene1884	2-A	CK	289.499310036588	952.948765056795	621.224037546692	-1.71987	0.0721107071460895	-23.8503	1.00422012864022e-125	1.00132893269916e-123	Down
Unigene94411	2-A	CK	1920.7504445307	886.840807079133	1403.79562580492	1.11488231183781	0.0468102557320009	23.8170523617892	2.223753818835e-125	2.21358052330325e-123	Up
Unigene47539	2-A	CK	305.108509984916	990.077948002842	647.593228993879	-1.69766	0.0712801851689522	-23.8168	2.23979696526584e-125	2.22576496050891e-123	Down
Unigene5393	2-A	CK	1458.66245677872	2724.72975364605	2091.69610521239	-0.901606	0.0378899128005377	-23.7954	3.72705580297717e-125	3.69742886786537e-123	No Significant Difference
Unigene6204	2-A	CK	1636.6702464139	3022.96369708899	2329.81697175145	-0.885311	0.0372097666455846	-23.7924	4.00034453615027e-125	3.96183022073454e-123	No Significant Difference
Unigene16736	2-A	CK	369.712002294717	1087.97244816976	728.842225232236	-1.55739	0.0654774259155353	-23.7852	4.75520286601259e-125	4.70146586065174e-123	Down
Unigene22407	2-A	CK	2258.63	3986.35624614571	3122.49405488085	-0.819519	0.0344804761001103	-23.7676	7.22222856334617e-125	7.128570995636e-123	No Significant Difference
Unigene7279	2-A	CK	1325.86909373609	2572.86651691963	1949.36780532786	-0.956695	0.0402703718495484	-23.7568	9.34755229451324e-125	9.21080106650092e-123	No Significant Difference
Unigene9548	2-A	CK	376.128270398318	1120.76655743032	748.44741391432	-1.57449	0.0663536497285165	-23.7288	1.81941831493959e-124	1.78978778809629e-122	Down
Unigene17477	2-A	CK	85.2177599690407	581.521164419865	333.369462194453	-2.77675	0.11709926180631	-23.7128	2.65872056461713e-124	2.61103311019472e-122	Down
Unigene12699	2-A	CK	1351.20295354082	2592.31061659773	1971.75678506927	-0.939762	0.0396334011165293	-23.7114	2.75303218642655e-124	2.69912440374761e-122	No Significant Difference
Unigene60169	2-A	CK	13148.2116128866	9759.69745665366	11453.9545347701	0.42985831022742	0.0181448969014603	23.6903142829555	4.53771940445564e-124	4.4414256599029e-122	No Significant Difference
Unigene78490	2-A	CK	633.953835030088	103.140466945312	368.547	2.61947159923905	0.110640546709722	23.6755120716417	6.44694802768144e-124	6.29960459112224e-122	Up
Unigene9623	2-A	CK	732.824660153888	1662.12397419933	1197.47431717661	-1.18085	0.0499908313003974	-23.6213	2.33067221259214e-123	2.27360958792051e-121	Down
Unigene862	2-A	CK	1568.64709308552	2964.81087373703	2266.72898341127	-0.918446	0.0388938393738891	-23.6142	2.75698506964901e-123	2.68500986874586e-121	No Significant Difference
Unigene299	2-A	CK	516.239443143807	1319.39398176868	917.816712456242	-1.35433	0.0574719077980182	-23.565	8.81162818623596e-123	8.56733238153783e-121	Down
Unigene7313	2-A	CK	4779.77863027172	7097.3645338207	5938.57158204621	-0.570011	0.0242010811643969	-23.5531	1.16609254543515e-122	1.13188329646542e-120	No Significant Difference
Unigene202	2-A	CK	563.852693796241	71.0150723486695	317.433883072455	2.98847175452602	0.126893357098426	23.5510496598178	1.22464950486816e-122	1.18675430744104e-120	Up
Unigene24998	2-A	CK	83.2785486568563	564.595148011349	323.936848334102	-2.76641	0.117468198545262	-23.5503	1.24650862248239e-122	1.20594043276887e-120	Down
Unigene1177	2-A	CK	9259.48859127585	12577.9980874728	10918.7433393743	-0.441616	0.0187638318244143	-23.5355	1.76806044731808e-122	1.70769547924051e-120	No Significant Difference
Unigene10661	2-A	CK	3501.61511528756	5423.34231599459	4462.47871564108	-0.631231	0.0268208431650437	-23.5351	1.78445054586478e-122	1.72068657166411e-120	No Significant Difference
Unigene3201	2-A	CK	1477.96855120438	2752.4644347104	2115.21649295739	-0.896691	0.0381062552422238	-23.5313	1.94975209690509e-122	1.87698914447289e-120	No Significant Difference
Unigene21233	2-A	CK	1205.69554747374	2374.50359630771	1790.09957189073	-0.977149	0.04152881074085	-23.5294	2.03964741283715e-122	1.96030546339526e-120	No Significant Difference
Unigene9369	2-A	CK	451.500646506831	1256.04045036233	853.770548434579	-1.47477	0.0627864057735482	-23.4886	5.33347639512729e-122	5.11760175218353e-120	Down
Unigene8048	2-A	CK	848.164507867756	1840.97504799962	1344.56977793369	-1.11778	0.0476822560021915	-23.4423	1.58542485037352e-121	1.51876435216387e-119	Down
Unigene103373	2-A	CK	2344.36751007862	3997.61041814229	3170.98896411045	-0.770497	0.032902943313412	-23.4173	2.85140117710154e-121	2.72704840354462e-119	No Significant Difference
Unigene114867	2-A	CK	12941.6420169151	9248.04039707839	11094.8412069968	0.484562947551228	0.0207055292973007	23.4025868449738	4.02210419189525e-121	3.84042056208517e-119	No Significant Difference
Unigene2294	2-A	CK	1227.09654608299	2403.82491888747	1815.46073248523	-0.969123	0.0414232037045036	-23.3956	4.73241636026697e-121	4.51128765444277e-119	No Significant Difference
Unigene12551	2-A	CK	705.199953324391	1633.95093419892	1169.57544376166	-1.21146	0.051820453999151	-23.3781	7.14043829564822e-121	6.79572347776563e-119	Down
Unigene15077	2-A	CK	1376.90982843665	2570.20310895556	1973.5564686961	-0.900384	0.0385529389405281	-23.3545	1.24124207922393e-120	1.17940162563403e-118	No Significant Difference
Unigene68370	2-A	CK	1357.84599860246	2644.83022933022	2001.33811396634	-0.962688	0.0412411207909034	-23.3429	1.62637646626664e-120	1.54284345132986e-118	No Significant Difference
Unigene25225	2-A	CK	1336.13414857235	2596.83290786166	1966.48	-0.958527	0.0411378621782597	-23.3004	4.3951374661777e-120	4.16265034033733e-118	No Significant Difference
Unigene13380	2-A	CK	4292.11298434516	6566.47865546406	5429.29581990461	-0.612921	0.026310906433093	-23.2953	4.94271196001917e-120	4.67369747547466e-118	No Significant Difference
Unigene6438	2-A	CK	3007.95940772926	4830.00825462728	3918.98383117827	-0.682974	0.0293286340227808	-23.2869	6.01400895587403e-120	5.67751545477843e-118	No Significant Difference
Unigene34868	2-A	CK	101.782996256226	619.545657506985	360.664326881605	-2.60266	0.111771011365775	-23.2857	6.19489389850933e-120	5.83886207364975e-118	Down
Unigene3223	2-A	CK	2553.40325966916	4153.7902917211	3353.59677569513	-0.70205	0.0301952887828724	-23.2503	1.41189636171917e-119	1.32861263581648e-117	No Significant Difference
Unigene133653	2-A	CK	481.344747581432	1252.22666646656	866.785707023994	-1.3789	0.0593218250603557	-23.2444	1.61893047924847e-119	1.52098908316039e-117	Down
Unigene139115	2-A	CK	4555.51251845164	6885.02841379617	5720.27046612391	-0.595836	0.0256452131480333	-23.2338	2.07367263391442e-119	1.94509828422508e-117	No Significant Difference
Unigene152024	2-A	CK	2650.68925706105	4460.17561732583	3555.43243719344	-0.749644	0.0322847923308275	-23.2197	2.87915452837733e-119	2.69631669920725e-117	No Significant Difference
Unigene52963	2-A	CK	289.106512717103	968.169014379496	628.638	-1.7404	0.0749560151460811	-23.219	2.92689637758517e-119	2.73664811304214e-117	Down
Unigene263	2-A	CK	982.904382460171	2040.20593629056	1511.55515937537	-1.05456	0.0454235856147672	-23.2162	3.12508007465872e-119	2.91728966267703e-117	Down
Unigene85774	2-A	CK	536.558898581865	63.2631228472997	299.911010714582	3.08380017620601	0.132837779259182	23.2147826725496	3.2288665903768e-119	3.00937564333351e-117	Up
Unigene18596	2-A	CK	18887.9322597438	24686.1563618574	21787.0443108006	-0.386098	0.016639669938582	-23.2034	4.20331460350543e-119	3.91135464320789e-117	No Significant Difference
Unigene4767	2-A	CK	1369.05077981529	2591.65609967087	1980.35343974308	-0.920055	0.0396632049482384	-23.1967	4.91850445537652e-119	4.56960292504195e-117	No Significant Difference
Unigene75030	2-A	CK	181.716251589649	736.005921134715	458.861086362182	-2.01716	0.0871743009715709	-23.1394	1.85757375670034e-118	1.72306893111612e-116	Down
Unigene1524	2-A	CK	1915.41242878651	3332.67809811687	2624.04526345169	-0.800092	0.034582941723517	-23.1355	2.03662629523634e-118	1.8861673051658e-116	No Significant Difference
Unigene62727	2-A	CK	435.436184574241	1219.04412638205	827.240155478145	-1.48631	0.0642999068708384	-23.1153	3.24608689901934e-118	3.00152784022909e-116	Down
Unigene73661	2-A	CK	2077.09557903959	956.808228239279	1516.95190363944	1.11922224509405	0.0484235853828624	23.1131634769481	3.41378329908453e-118	3.15161120313433e-116	Up
Unigene30468	2-A	CK	558.955546951959	20.1443852346147	289.549966093287	4.79451402691256	0.207764961425141	23.0766246340341	7.95068504912998e-118	7.32852829308074e-116	Up
Unigene6347	2-A	CK	612.468761958012	1463.57216911058	1038.0204655343	-1.25728	0.0544937528287693	-23.072	8.84441468699194e-118	8.13950371138876e-116	Down
Unigene14861	2-A	CK	4251.90019495936	6386.36095934608	5319.13057715272	-0.586772	0.0254453463823417	-23.0601	1.16557286268522e-117	1.07099129082933e-115	No Significant Difference
Unigene12745	2-A	CK	497.489280296652	1320.57807049854	909.033675397594	-1.40701	0.0610282595365869	-23.055	1.31090824026243e-117	1.20264530110972e-115	Down
Unigene6937	2-A	CK	3520.51510087083	5572.56359090714	4546.53934588899	-0.661984	0.0287567472003973	-23.0201	2.93177200623868e-117	2.68543892483813e-115	No Significant Difference
Unigene9122	2-A	CK	2235.79248421765	3783.69971243386	3009.74609832575	-0.758994	0.0329750309069829	-23.0172	3.13396760089527e-117	2.86616027575002e-115	No Significant Difference
Unigene5514	2-A	CK	486.960917043649	1263.20564564418	875.083281343914	-1.37543	0.0597688643899599	-23.0124	3.49965185445269e-117	3.19560253811186e-115	Down
Unigene61696	2-A	CK	400.316350965898	1148.3469770236	774.331663994749	-1.51778	0.0659931848292899	-22.9991	4.76084603102071e-117	4.34045294457435e-115	Down
Unigene677	2-A	CK	1182.90819291316	2286.49967266485	1734.70393278901	-0.951102	0.0413547592305904	-22.9986	4.81223477259292e-117	4.38048076943446e-115	No Significant Difference
Unigene1	2-A	CK	4713.8231791207	6975.81795896808	5844.82056904439	-0.565374	0.0245840027282954	-22.9976	4.92345723019226e-117	4.47476514193141e-115	No Significant Difference
Unigene10622	2-A	CK	177.354675135069	729.259667817206	453.307171476138	-2.04052	0.08877320091854	-22.9858	6.46915668267769e-117	5.87048387277222e-115	Down
Unigene99707	2-A	CK	463.192409521366	1235.95161755063	849.572	-1.41449	0.0615612850858106	-22.9769	7.93860519007533e-117	7.19279412353404e-115	Down
Unigene2453	2-A	CK	935.866413549862	1969.41495425041	1452.64068390014	-1.07495	0.046826853598672	-22.9559	1.28604321648973e-116	1.16342187796539e-114	Down
Unigene10466	2-A	CK	1981.28426489488	3403.46950562804	2692.37688526146	-0.780748	0.034032349581636	-22.9413	1.79811815457916e-116	1.6241613226184e-114	No Significant Difference
Unigene7820	2-A	CK	1056.24717059362	2117.50936073735	1586.87826566548	-1.00246	0.0437097160045887	-22.9344	2.10881054002269e-116	1.90186116668826e-114	Down
Unigene151	2-A	CK	1522.2554324166	2768.07274766861	2145.16409004261	-0.862921	0.0376320071948888	-22.9305	2.30618603572478e-116	2.07666730549241e-114	No Significant Difference
Unigene38389	2-A	CK	1941.04179785542	3370.60349265349	2655.82264525445	-0.796928	0.0347816271983984	-22.9123	3.50046257655704e-116	3.14724385665837e-114	No Significant Difference
Unigene3238	2-A	CK	1046.28489790373	2108.6958041872	1577.49035104546	-1.01005	0.0440960431085677	-22.9057	4.07424419799372e-116	3.65750900541059e-114	Down
Unigene36824	2-A	CK	552.96093149266	1389.0008838254	970.980907659029	-1.32868	0.0580459522613789	-22.8902	5.81399900269924e-116	5.21131968800903e-114	Down
Unigene5452	2-A	CK	2559.33046779095	4137.41390519584	3348.3721864934	-0.692897	0.0302705971895148	-22.8901	5.83276243208148e-116	5.22014400477311e-114	No Significant Difference
Unigene6332	2-A	CK	2341.76568776602	3851.8528047187	3096.80924624236	-0.717852	0.0313727543532373	-22.8814	7.11903861189934e-116	6.36159464111573e-114	No Significant Difference
Unigene6061	2-A	CK	2287.31190964802	3795.60950774366	3041.46070869584	-0.730577	0.0319463151679555	-22.8689	9.47796113685257e-116	8.45662413568777e-114	No Significant Difference
Unigene19027	2-A	CK	3143.10691919681	4921.19361608356	4032.15026764019	-0.646619	0.0282885413618142	-22.858	1.21715007541986e-115	1.08433806795129e-113	No Significant Difference
Unigene1294	2-A	CK	2232.39805936213	3761.43146324671	2996.91476130442	-0.752675	0.0329519492905301	-22.8416	1.7710420269153e-115	1.57539302245257e-113	No Significant Difference
Unigene121558	2-A	CK	855.736679634428	1835.29532955257	1345.5160045935	-1.09946	0.0481397945033468	-22.8389	1.88241355606612e-115	1.67192030121557e-113	Down
Unigene82045	2-A	CK	462.018034192004	1215.79795075219	838.907992472097	-1.39453	0.0610834275200212	-22.83	2.30974977483751e-115	2.04836309198507e-113	Down
Unigene4649	2-A	CK	2371.76331426239	1205.95844759728	1788.86088092983	0.976688655199094	0.0428175931169223	22.8104520618906	3.61105904900989e-115	3.19756274126472e-113	No Significant Difference
Unigene10513	2-A	CK	1681.57427522141	2992.41001773825	2336.99214647983	-0.832583	0.0365017032374794	-22.8094	3.69546096612255e-115	3.26735688531902e-113	No Significant Difference
Unigene43894	2-A	CK	5576.09137677603	3599.26915426467	4587.68026552035	0.631970849113876	0.02771222181277	22.8047701618302	4.1117134354097e-115	3.62990496361938e-113	No Significant Difference
Unigene4946	2-A	CK	619.423305099411	1490.3914663798	1054.90738573961	-1.26863	0.055697522902034	-22.7772	7.71940168721926e-115	6.80458283365407e-113	Down
Unigene148181	2-A	CK	1232.68411224973	2390.1597625015	1811.42193737561	-0.955139	0.0419633185823554	-22.7613	1.10958015087952e-114	9.76614072347809e-113	No Significant Difference
Unigene43180	2-A	CK	1268.43845620278	490.420304545283	879.42938037403	1.37149050234948	0.0602556415448643	22.7611965815402	1.11170641845867e-114	9.77016342024089e-113	Up
Unigene29375	2-A	CK	522.722575640832	1325.06866747731	923.895621559069	-1.33987	0.0588973197896612	-22.7493	1.45703493967237e-114	1.27858638761565e-112	Down
Unigene10507	2-A	CK	1468.40267338593	2721.06113615375	2094.73190476984	-0.890798	0.0391701456157817	-22.7418	1.73175195023833e-114	1.51738283532035e-112	No Significant Difference
Unigene47404	2-A	CK	324.011521362995	978.080703914939	651.046112638967	-1.59348	0.0701195758013592	-22.7252	2.52593842543902e-114	2.20995070223275e-112	Down
Unigene39125	2-A	CK	956.918043284222	1970.90122664667	1463.90963496545	-1.04101	0.0458326983940354	-22.7132	3.31477838204481e-114	2.8957804996935e-112	Down
Unigene12093	2-A	CK	960.140548829951	1975.56861630209	1467.85458256602	-1.0394	0.0457640904709878	-22.7122	3.39607781177747e-114	2.96238197319146e-112	Down
Unigene15728	2-A	CK	2750.42240062619	4403.62412287123	3577.02326174871	-0.679799	0.0299527422445718	-22.6957	4.93825549786309e-114	4.30120584144977e-112	No Significant Difference
Unigene7529	2-A	CK	368.650052694327	1072.07838151367	720.364217103998	-1.54072	0.0679086770500627	-22.6881	5.86901640323306e-114	5.1043001351803e-112	Down
Unigene142428	2-A	CK	54.7427259495308	479.409931241905	267.076328595718	-3.13714	0.138286834492179	-22.6857	6.19862791512924e-114	5.38296573442774e-112	Down
Unigene41520	2-A	CK	1341.71806101865	544.515354886676	943.116707952665	1.3008103963004	0.0573639302472045	22.6764517475473	7.65160154961457e-114	6.63490207852578e-112	Up
Unigene51085	2-A	CK	25695.1993596708	32014.9810349984	28855.0901973346	-0.317139	0.0139884139833256	-22.6715	8.5540600241046e-114	7.40647466377021e-112	No Significant Difference
Unigene1927	2-A	CK	716.546224400755	1594.58590821558	1155.56606630817	-1.15356	0.0509005061230703	-22.663	1.03818563795196e-113	8.97578191653854e-112	Down
Unigene68700	2-A	CK	3119.3080916887	1731.43234984268	2425.37022076569	0.849035021984148	0.037472673162851	22.6574447543243	1.17820927031332e-113	1.01713520355028e-111	No Significant Difference
Unigene14411	2-A	CK	968.868233956874	1972.6228204802	1470.74552721854	-1.02615	0.0452994382814018	-22.6526	1.31642967037921e-113	1.13478564119242e-111	Down
Unigene89439	2-A	CK	175.294879511137	714.489996461414	444.892437986275	-2.02486	0.0894378092780506	-22.6399	1.75442926523113e-113	1.5101249900477e-111	Down
Unigene935	2-A	CK	56.0670910628119	486.147252691153	271.107171876982	-3.10521	0.137197329907267	-22.6332	2.04236061876318e-113	1.75538046074637e-111	Down
Unigene68160	2-A	CK	1264.05925202055	488.268508477367	876.163880248958	1.37266393210425	0.060655150924067	22.6306242947555	2.1651702451601e-113	1.85820497975756e-111	Up
Unigene21418	2-A	CK	2942.02456979638	4708.65206696755	3825.33831838197	-0.677705	0.0299657101866507	-22.616	3.01412573501855e-113	2.58301308047395e-111	No Significant Difference
Unigene22936	2-A	CK	491.017228501151	27.2151766572585	259.116202579205	4.17468690137035	0.18470998262907	22.601306339538	4.20739701757593e-113	3.60033852099031e-111	Up
Unigene62571	2-A	CK	910.873520668807	1900.57920210688	1405.72636138784	-1.05999	0.046973139273008	-22.5659	9.37727442009136e-113	8.01257297930463e-111	Down
Unigene58317	2-A	CK	30.8316901831052	436.050877341252	233.441283762179	-3.81793	0.16929240260331	-22.5523	1.27463428371428e-112	1.08754547026357e-110	Down
Unigene141306	2-A	CK	477.118433692077	1216.89228077797	847.005357235023	-1.35053	0.0599376255372674	-22.5322	2.00829808506444e-112	1.71102904245861e-110	Down
Unigene58346	2-A	CK	460.358301566474	1215.24767293302	837.802987249746	-1.4	0.062177972477195	-22.516	2.89659724280802e-112	2.46425484329646e-110	Down
Unigene4029	2-A	CK	2060.03566320701	1009.42806246538	1534.73186283619	1.02979969610744	0.0457472846692291	22.5106190138562	3.26677713231421e-112	2.7751485098909e-110	Up
Unigene2959	2-A	CK	2140.27713301168	3550.36498453951	2845.3210587756	-0.729799	0.0324237022550818	-22.5082	3.45099335756905e-112	2.9273926407518e-110	No Significant Difference
Unigene7274	2-A	CK	1231.12804765782	2385.46928112849	1808.29866439315	-0.953955	0.0423886912455776	-22.5049	3.71303675590708e-112	3.14511945528216e-110	No Significant Difference
Unigene22591	2-A	CK	1431.14731693119	2598.11354525829	2014.63043109474	-0.860644	0.0382450045791597	-22.5034	3.84098036434872e-112	3.24879222118056e-110	No Significant Difference
Unigene22421	2-A	CK	1314.19763574188	2486.33492538658	1900.26628056423	-0.918936	0.0408361123648603	-22.503	3.87729907276185e-112	3.27477910574061e-110	No Significant Difference
Unigene23139	2-A	CK	3000.83429039886	4672.94397273544	3836.88913156715	-0.638659	0.0283824332850405	-22.5019	3.97671950081463e-112	3.35391021761068e-110	No Significant Difference
Unigene57908	2-A	CK	1532.82937861494	636.820078904828	1084.82472875989	1.26801320664141	0.0564712623564248	22.4541324866832	1.16610925629578e-111	9.82065336406452e-110	Up
Unigene168425	2-A	CK	53.0005721797702	463.223428744007	258.112000461889	-3.13007	0.139401778224018	-22.4536	1.18001531073858e-111	9.92348795299421e-110	Down
Unigene39855	2-A	CK	547.028423535105	87.2681544091538	317.148288972129	2.64841390133832	0.11798049091015	22.4478969438706	1.34170835990757e-111	1.12670777638091e-109	Up
Unigene17095	2-A	CK	234.557323078677	826.073318811409	530.315320945043	-1.81679	0.0810125242104365	-22.426	2.19412173381974e-111	1.83988738112039e-109	Down
Unigene2153	2-A	CK	342.771913769767	993.951658458557	668.361786114162	-1.5344	0.0684526444378313	-22.4154	2.78286969393141e-111	2.33024529407009e-109	Down
Unigene17187	2-A	CK	1043.31536608144	2149.54202029221	1596.42869318682	-1.04372	0.0465836921900183	-22.4052	3.50373686737287e-111	2.92967460834574e-109	Down
Unigene5557	2-A	CK	1960.45301777245	3335.79073578469	2648.12187677857	-0.766656	0.0342190842179475	-22.4043	3.57153901099392e-111	2.98210770117668e-109	No Significant Difference
Unigene4354	2-A	CK	1734.78283874949	3003.8148745494	2369.29885664945	-0.792263	0.0354719992528806	-22.3349	1.69373826053751e-110	1.41219649754304e-108	No Significant Difference
Unigene8295	2-A	CK	611.896625550916	1434.51217965986	1023.20440260539	-1.22935	0.0550519544277584	-22.3308	1.85687486244361e-110	1.54601340787606e-108	Down
Unigene53877	2-A	CK	4432.58816966033	6478.63994559259	5455.61405762646	-0.547098	0.02451032275593	-22.3211	2.30368360007858e-110	1.91529694312783e-108	No Significant Difference
Unigene15238	2-A	CK	1551.38479251933	2774.78870258123	2163.08674755028	-0.838004	0.0375919979902281	-22.2921	4.41054890820331e-110	3.66175656944749e-108	No Significant Difference
Unigene15574	2-A	CK	395.921764283927	1087.64583518808	741.783799736005	-1.45791	0.0654066669799096	-22.29	4.61936594027964e-110	3.82968991289671e-108	Down
Unigene4010	2-A	CK	1760.64710159726	3108.20926879141	2434.42818519433	-0.820677	0.0368276752564562	-22.2843	5.25230042851303e-110	4.34826586112158e-108	No Significant Difference
Unigene47699	2-A	CK	691.226275231496	1578.73390438292	1134.98008980721	-1.19403	0.0535916243716334	-22.2802	5.75118547106311e-110	4.75455701704513e-108	Down
Unigene20701	2-A	CK	1282.1672269702	2417.5476763336	1849.8574516519	-0.914645	0.0410873311115536	-22.261	8.82576996323605e-110	7.28605277458631e-108	No Significant Difference
Unigene47862	2-A	CK	204.557277103339	778.033140877023	491.295208990181	-1.92784	0.0866054785053354	-22.26	9.0226889205512e-110	7.43812683392651e-108	Down
Unigene308772	2-A	CK	494.097100669044	1244.79583094768	869.446465808359	-1.33331	0.059918285364011	-22.2522	1.07510830808516e-109	8.85051538404114e-108	Down
Unigene25409	2-A	CK	2761.06823166898	4383.05693634922	3572.0625840091	-0.666181	0.0299423397182813	-22.2488	1.15899376303587e-109	9.52767752026018e-108	No Significant Difference
Unigene56073	2-A	CK	219.89374845526	776.980456950073	498.437102702667	-1.82099	0.0819014979527834	-22.2339	1.61342836100579e-109	1.32448212339453e-107	Down
Unigene62760	2-A	CK	4565.34772029887	6651.50405348065	5608.42588688976	-0.542701	0.0244134021100212	-22.2296	1.7752024265823e-109	1.45524332255306e-107	No Significant Difference
Unigene13281	2-A	CK	1030.70062592065	2096.27559079149	1563.48810835607	-1.02476	0.0461339475952291	-22.2127	2.58758867385305e-109	2.11823989747263e-107	Down
Unigene18624	2-A	CK	5664.38487416254	7977.57830249568	6820.98158832911	-0.494031	0.0223013071491739	-22.1526	9.85722556680303e-109	8.0580065593652e-107	No Significant Difference
Unigene4276	2-A	CK	3350.47017478628	5101.21138988438	4225.84078233533	-0.605905	0.0274260504046232	-22.0923	3.74748707096031e-108	3.05919338563986e-106	No Significant Difference
Unigene19168	2-A	CK	471.399342204445	32.5092676893444	251.954304946895	3.85723009355657	0.175048997553022	22.0351452877543	1.32619235787293e-107	1.08110536070558e-105	Up
Unigene45101	2-A	CK	422.404541457568	1128.84854403601	775.62654274679	-1.41928	0.0644246312923322	-22.0302	1.48060044533941e-107	1.20529936948764e-105	Down
Unigene15589	2-A	CK	358.967307656305	1012.6934598243	685.830383740302	-1.4983	0.0681719757131625	-21.9782	4.65353887050513e-107	3.78300393929911e-105	Down
Unigene7013	2-A	CK	1202.03852565101	2307.66584310272	1754.85218437686	-0.939623	0.0427584530597152	-21.9751	4.98031986531835e-107	4.04303886320317e-105	No Significant Difference
Unigene45638	2-A	CK	430.261295885806	1122.96038718036	776.610841533085	-1.38535	0.0630659024039177	-21.9667	5.99389843832617e-107	4.8591256162558e-105	Down
Unigene10349	2-A	CK	1012.9115126601	330.033618708743	671.47256568442	1.61834062908366	0.0737523919957094	21.9428900580989	1.01258561288435e-106	8.19746175763954e-105	Up
Unigene93535	2-A	CK	849.911772815693	1825.13616465898	1337.52396873733	-1.10236	0.0502416403807249	-21.9411	1.05365618400335e-106	8.51816990412985e-105	Down
Unigene28299	2-A	CK	117.105444635717	574.243467428951	345.674456032334	-2.2927	0.104510534421088	-21.9375	1.13994765767466e-106	9.20307260018698e-105	Down
Unigene102989	2-A	CK	352.052566594495	997.832109340806	674.942337967651	-1.50481	0.0686598613724289	-21.9169	1.79392512357937e-106	1.44628417917664e-104	Down
Unigene2749	2-A	CK	1956.82172609166	972.458942068045	1464.64033407985	1.00899006479658	0.046038833768146	21.9160648134117	1.82574639298534e-106	1.4699141970815e-104	Up
Unigene9614	2-A	CK	2489.28803957102	4027.57628834238	3258.4321639567	-0.693628	0.0316546351831091	-21.9124	1.98026056610149e-106	1.59212405486932e-104	No Significant Difference
Unigene8288	2-A	CK	979.94528326162	1947.64794842115	1463.79661584139	-0.992059	0.0452759288589493	-21.9114	2.02299123185722e-106	1.62424828246687e-104	No Significant Difference
Unigene160743	2-A	CK	71.6403730715297	475.984481999753	273.812427535641	-2.73507	0.124958023520794	-21.8879	3.38545932238615e-106	2.71444273422718e-104	Down
Unigene12307	2-A	CK	2821.67107813059	4547.47575743312	3684.57341778185	-0.687684	0.0314243195273115	-21.8838	3.70562386954756e-106	2.96708441461681e-104	No Significant Difference
Unigene1035	2-A	CK	2165.26024280442	3547.87602335744	2856.56813308093	-0.711922	0.0325381742177254	-21.8796	4.06526678051862e-106	3.25060286790349e-104	No Significant Difference
Unigene52662	2-A	CK	6924.70821739633	4824.95691512075	5874.83256625854	0.521223312213685	0.0238298796613207	21.8726791583302	4.72971035286909e-106	3.77673501587696e-104	No Significant Difference
Unigene9805	2-A	CK	3022.56929699304	4692.14362386535	3857.35646042919	-0.634298	0.0290072920167651	-21.8668	5.37483671226421e-106	4.28602953141058e-104	No Significant Difference
Unigene23263	2-A	CK	443.590945523905	1147.64793481348	795.619440168694	-1.37336	0.0628357328456442	-21.8563	6.76474924303111e-106	5.38704133256944e-104	Down
Unigene137	2-A	CK	741.888277346944	1614.15417004062	1178.02122369378	-1.12237	0.0513599564892485	-21.853	7.27815806901601e-106	5.78801453719533e-104	Down
Unigene60	2-A	CK	2336.16123267659	3810.70734531632	3073.43428899645	-0.705927	0.0323297695700567	-21.8352	1.07499443447021e-105	8.53738117285969e-104	No Significant Difference
Unigene6187	2-A	CK	945.372692653807	1890.43362780417	1417.90316022899	-0.99987	0.0457950114846914	-21.8336	1.11293979783348e-105	8.82675871368446e-104	No Significant Difference
Unigene734	2-A	CK	587.137670173124	1407.98113933808	997.559404755602	-1.26199	0.0578257617782899	-21.8241	1.37036466752751e-105	1.08536961238231e-103	Down
Unigene5248	2-A	CK	1625.90790964131	2865.89009574559	2245.89900269345	-0.818994	0.0375459708836563	-21.8131	1.7426886872187e-105	1.37839610204862e-103	No Significant Difference
Unigene30388	2-A	CK	263.817517204923	841.694083930852	552.755800567888	-1.67591	0.0768728321614715	-21.8011	2.26437061951354e-105	1.78860832295205e-103	Down
Unigene43217	2-A	CK	653.992312561799	1477.01638829257	1065.50435042718	-1.17468	0.0538905839799522	-21.7975	2.44989110385565e-105	1.932541458218e-103	Down
Unigene6738	2-A	CK	3782.16150422083	5792.44363589388	4787.30257005735	-0.614536	0.0282194263468653	-21.7771	3.82930276224167e-105	3.01659380857021e-103	No Significant Difference
Unigene33926	2-A	CK	277.524267719321	863.925139833657	570.724703776489	-1.63644	0.0751631038441938	-21.7718	4.29485194543045e-105	3.37879004325255e-103	Down
Unigene1233	2-A	CK	3583.90998778895	2189.2927708438	2886.60137931637	0.711112092105374	0.0326713358404092	21.7656264677688	4.91338866828234e-105	3.86020875360045e-103	No Significant Difference
Unigene10758	2-A	CK	1871.05240691734	919.427556159111	1395.23998153822	1.0252401626914	0.0471085062761693	21.7633765902282	5.16050408288773e-105	4.04892043532844e-103	Up
Unigene5576	2-A	CK	1000.29029459056	2000.38749006065	1500.33889232561	-1.00007	0.0459538549598767	-21.7625	5.2618353818457e-105	4.12289808212598e-103	Down
Unigene7194	2-A	CK	725.146386468089	1607.61873891407	1166.38256269108	-1.14807	0.0527583489991713	-21.7609	5.44997618454729e-105	4.26460636440826e-103	Down
Unigene13373	2-A	CK	968.832176324884	1935.39452050783	1452.11334841636	-0.998864	0.0459971121518703	-21.7158	1.45462522780299e-104	1.13672455552118e-102	No Significant Difference
Unigene21483	2-A	CK	280.965112255556	862.157129434551	571.561120845054	-1.61584	0.0744344092802686	-21.7083	1.71366027545491e-104	1.33736332776869e-102	Down
Unigene52716	2-A	CK	2046.02685494467	1032.07949700253	1539.0531759736	0.986488254432249	0.0454633401705753	21.6985432819281	2.11765670453729e-104	1.65044693173465e-102	No Significant Difference
Unigene37420	2-A	CK	148964.658901705	177497.727741839	163231.193321772	-0.252776	0.0116667121004676	-21.6664	4.25705647490511e-104	3.31342782623233e-102	No Significant Difference
Unigene7318	2-A	CK	1461.92391326213	2661.14171385675	2061.53281355944	-0.864854	0.039938670415772	-21.6545	5.50744937616451e-104	4.28096307352304e-102	No Significant Difference
Unigene19129	2-A	CK	27137.8923368879	33797.5520910662	30467.722213977	-0.3164	0.0146120510624906	-21.6533	5.65310326795733e-104	4.38835261772958e-102	No Significant Difference
Unigene7631	2-A	CK	447.335374383196	1155.68010987225	801.507742127721	-1.36891	0.0632674226429537	-21.6369	8.06932882446756e-104	6.25570709172067e-102	Down
Unigene2543	2-A	CK	617.541545204257	1418.59578770633	1018.0686664553	-1.19927	0.0554433076660901	-21.6306	9.25410712887068e-104	7.16471090423188e-102	Down
Unigene32530	2-A	CK	1436.89645476551	2562.44983060295	1999.67314268423	-0.83449	0.0385875568350203	-21.6259	1.02530723957539e-103	7.92764306995869e-102	No Significant Difference
Unigene5106	2-A	CK	1201.61851191878	2242.59897073483	1722.10874132681	-0.899981	0.0416892048752671	-21.5879	2.33523429494689e-103	1.80321370075905e-101	No Significant Difference
Unigene13701	2-A	CK	576.726195749484	1331.06910357712	953.897649663303	-1.20689	0.0559086000337722	-21.5869	2.38379190041129e-103	1.83828358001283e-101	Down
Unigene37064	2-A	CK	5191.2208697408	7669.13793057689	6430.17940015884	-0.562055	0.0260422851595329	-21.5824	2.62968453963524e-103	2.02523770775514e-101	No Significant Difference
Unigene7296	2-A	CK	1182.30900859876	2270.08846597213	1726.19873728545	-0.94147	0.0436543679532752	-21.5665	3.71051286199535e-103	2.85387685053153e-101	No Significant Difference
Unigene14693	2-A	CK	1935.1617698291	981.580685432266	1458.37122763068	0.978936926868015	0.0454333557334639	21.5466568793856	5.69107250756649e-103	4.37144573412565e-101	No Significant Difference
Unigene14389	2-A	CK	1667.60171328739	769.311079860357	1218.45639657388	1.11688496882747	0.0518748505067922	21.5303746982602	8.08770872276797e-103	6.20421597971601e-101	Up
Unigene36761	2-A	CK	581.871735134228	122.264666846025	352.068200990126	2.25041140461338	0.104686341059181	21.4967051273784	1.67141468045184e-102	1.28049178876344e-100	Up
Unigene7066	2-A	CK	2452.40076128026	3912.56497369388	3182.48286748707	-0.674361	0.0313728550884114	-21.4951	1.73180702400457e-102	1.32502479636617e-100	No Significant Difference
Unigene18252	2-A	CK	1988.13811828988	3315.91336819156	2652.02574324072	-0.737706	0.0343506981184518	-21.4757	2.62589735923109e-102	2.00648039599419e-100	No Significant Difference
Unigene6647	2-A	CK	1668.55717066584	2861.41102130855	2264.98409598719	-0.778488	0.0362609313533959	-21.4691	3.03150184777316e-102	2.31243899910695e-100	No Significant Difference
Unigene17571	2-A	CK	59.4417826551513	455.835422468711	257.638602561931	-2.92828	0.136395580340962	-21.469	3.03420948098296e-102	2.31243899910695e-100	Down
Unigene2939	2-A	CK	1113.83369685919	2155.20810151422	1634.52089918671	-0.953005	0.044405923041649	-21.4612	3.58864625518716e-102	2.73143113084993e-100	No Significant Difference
Unigene135006	2-A	CK	757.757738307422	211.283888790842	484.520813549132	1.84273070841072	0.0858696376617094	21.4596306516433	3.71240880592739e-102	2.82196103661995e-100	Up
Unigene10196	2-A	CK	677.689973620251	1484.11760343172	1080.90378852599	-1.1301	0.0527730197720026	-21.4143	9.83892552887082e-102	7.46928858794212e-100	Down
Unigene94363	2-A	CK	3614.17953350176	2213.78485677291	2913.98219513734	0.707671912028231	0.0331122303635227	21.3719192050506	2.43898612241362e-101	1.84917482812165e-99	No Significant Difference
Unigene39708	2-A	CK	1660.82021277918	2852.45326684512	2256.63673981215	-0.780113	0.0365080687652173	-21.3682	2.6390506785008e-101	1.99827005515304e-99	No Significant Difference
Unigene58090	2-A	CK	484.609070015111	1199.0077715662	841.808420790655	-1.3062	0.0611569750632275	-21.3582	3.27065640244082e-101	2.47331769885354e-99	Down
Unigene6339	2-A	CK	1175.04544160615	2184.0372019473	1679.54132177673	-0.893623	0.0418488122244485	-21.3536	3.60921528346948e-101	2.72581909363551e-99	No Significant Difference
Unigene6687	2-A	CK	327.342094670999	967.21315888386	647.27762677743	-1.5624	0.0732538221126483	-21.3286	6.15830741042734e-101	4.64499859587271e-99	Down
Unigene60177	2-A	CK	211.537571996476	731.450335716277	471.493953856376	-1.78827	0.0840930480138178	-21.2654	2.37334320181676e-100	1.78782691049597e-98	Down
Unigene29916	2-A	CK	1315.69447893447	551.555431179834	933.62495505715	1.25361270904749	0.0590111858104072	21.2436454518155	3.77432054149758e-100	2.83952128039068e-98	Up
Unigene9261	2-A	CK	498.837262813085	1223.95784421953	861.39755351631	-1.29586	0.0610131462035996	-21.2391	4.15977910187541e-100	3.12549461632695e-98	Down
Unigene1184	2-A	CK	1014.54513204413	1969.45949992854	1492.00231598633	-0.957261	0.0450915030971905	-21.2293	5.12168600834207e-100	3.84330004813166e-98	No Significant Difference
Unigene37774	2-A	CK	446.708283816314	44.5319027553336	245.620093285824	3.32537820429446	0.156670694839645	21.2252725865424	5.58017241423941e-100	4.18198555157294e-98	Up
Unigene86516	2-A	CK	791.172989404216	1641.27823874769	1216.22561407595	-1.05207	0.0495719245794306	-21.223	5.85512952627687e-100	4.38243716499376e-98	Down
Unigene1502	2-A	CK	494.282240774565	1225.44976132146	859.866001048014	-1.31043	0.0617494318000707	-21.2217	6.02616271794455e-100	4.50469131601549e-98	Down
Unigene1366	2-A	CK	556.628830952795	1300.64378182446	928.636306388627	-1.22473	0.0577243114046763	-21.217	6.66027023458942e-100	4.97235047322389e-98	Down
Unigene8297	2-A	CK	1227.10925129005	2269.30965667839	1748.20945398422	-0.886817	0.0418012356315076	-21.2151	6.92807530712835e-100	5.16569650702585e-98	No Significant Difference
Unigene5148	2-A	CK	1544.80311757338	2692.44820437696	2118.62566097517	-0.800789	0.0377467370472944	-21.2148	6.97275868802311e-100	5.19239871206973e-98	No Significant Difference
Unigene9141	2-A	CK	624.982191650036	1407.33983224618	1016.16101194811	-1.17219	0.0552727022692208	-21.2075	8.14877127561629e-100	6.06042860906096e-98	Down
Unigene35005	2-A	CK	1666.67748174752	2911.98678972609	2289.33213573681	-0.803733	0.0379152072140223	-21.1982	9.93039507886835e-100	7.37609079138634e-98	No Significant Difference
Unigene190677	2-A	CK	317.087115295453	934.926673046663	626.006894171058	-1.56012	0.0736560810440481	-21.1811	1.42657165666211e-99	1.05828473556515e-97	Down
Unigene55003	2-A	CK	838.781595501929	1727.93597604221	1283.35878577207	-1.04139	0.049169657802544	-21.1796	1.47275391381866e-99	1.09116151050278e-97	Down
Unigene12119	2-A	CK	482.247795603649	1167.45240980757	824.850102705611	-1.27617	0.0602682323435029	-21.1749	1.62848046412659e-99	1.20501378060422e-97	Down
Unigene12251	2-A	CK	2385.47468051845	1325.35690402988	1855.41579227416	0.848002601696309	0.0400858456977674	21.1546641198476	2.49963130889218e-99	1.84729697147435e-97	No Significant Difference
Unigene8462	2-A	CK	997.945212058796	1947.15811978622	1472.55166592251	-0.963475	0.045553949549855	-21.1502	2.74805446938329e-99	2.02832756806398e-97	No Significant Difference
Unigene11006	2-A	CK	1441.8910769038	637.752492987295	1039.82178494555	1.1774792851507	0.0557166355789561	21.133352237001	3.9265663824048e-99	2.89453220313016e-97	Up
Unigene50143	2-A	CK	122.78485932961	567.507329124459	345.146094227035	-2.21359	0.104852405529836	-21.1114	6.24433396708451e-99	4.59732215631979e-97	Down
Unigene5822	2-A	CK	2280.66998790978	3646.62501226936	2963.64750008957	-0.677137	0.0321059564820222	-21.0907	9.68198431523874e-99	7.11929929592009e-97	No Significant Difference
Unigene3371	2-A	CK	1288.06583179651	2337.66613231948	1812.86598205799	-0.859949	0.0408427205143737	-21.0551	2.0522012730784e-98	1.50711910557781e-96	No Significant Difference
Unigene943	2-A	CK	192.383015539642	692.976283624706	442.679649582174	-1.85032	0.0879268490825724	-21.0438	2.60541009574574e-98	1.91099321195607e-96	Down
Unigene78313	2-A	CK	3589.19500080997	5272.57750076443	4430.8862507872	-0.554791	0.0263851280870359	-21.0267	3.74009048166046e-98	2.73981521879935e-96	No Significant Difference
Unigene58891	2-A	CK	1570.08410714405	2741.53787524603	2155.81099119504	-0.805215	0.0382954517312372	-21.0264	3.76246780095967e-98	2.75276253572463e-96	No Significant Difference
Unigene11012	2-A	CK	379.753648724239	1001.6840365353	690.718842629768	-1.39989	0.0666214677157405	-21.0126	5.0294176246885e-98	3.67511664158106e-96	Down
Unigene39085	2-A	CK	4435.81154508122	2721.75796652727	3578.78475580424	0.705007181547016	0.0335627843501826	21.0056	5.82648264031266e-98	4.25224258628604e-96	No Significant Difference
Unigene8849	2-A	CK	16.5012796059804	398.260349617918	207.380814611949	-4.60175	0.219146433080033	-20.9985	6.76479614554238e-98	4.93088771101795e-96	Down
Unigene5002	2-A	CK	2289.76443347407	3662.85766906115	2976.31105126761	-0.677049	0.0322537614711373	-20.9913	7.8752462454457e-98	5.73315967651968e-96	No Significant Difference
Unigene7217	2-A	CK	864.144365342315	1765.68062048975	1314.91249291603	-1.03225	0.0491785339176301	-20.9899	8.11589895022842e-98	5.90101467646981e-96	Down
Unigene53579	2-A	CK	412.401050992297	1079.21441490123	745.807732946763	-1.38998	0.0662317531288203	-20.9865	8.70592766043134e-98	6.32216689693185e-96	Down
Unigene43756	2-A	CK	515.498099278287	1271.41385860786	893.455978943075	-1.30169	0.0620609876151535	-20.9744	1.12374886880052e-97	8.15045167778971e-96	Down
Unigene38962	2-A	CK	4562.63840772678	6563.08491117255	5562.86165944966	-0.524378	0.0250189813400313	-20.9592	1.54621260511567e-97	1.12006646027259e-95	No Significant Difference
Unigene11520	2-A	CK	418.80255731852	1069.88371831444	744.343137816481	-1.35182	0.0645106591417817	-20.955	1.69090208732075e-97	1.22336452500582e-95	Down
Unigene12299	2-A	CK	519.984018898743	1255.65888527654	887.821452087642	-1.27054	0.0606444058698334	-20.9506	1.85388919391438e-97	1.33962948653089e-95	Down
Unigene3184	2-A	CK	951.831572618786	1855.32921026015	1403.58039143947	-0.963282	0.0460016306231752	-20.9402	2.30655300593815e-97	1.66467144254705e-95	No Significant Difference
Unigene762	2-A	CK	2051.34146209546	3348.62390548993	2699.9826837927	-0.707917	0.0338168480400848	-20.9338	2.63349711341915e-97	1.89829088110266e-95	No Significant Difference
Unigene8282	2-A	CK	3186.24788868276	4816.81597236436	4001.53193052356	-0.5959	0.0284983983386499	-20.9099	4.34703777102982e-97	3.1295998496451e-95	No Significant Difference
Unigene8148	2-A	CK	1247.10500462343	2279.82584760469	1763.46542611406	-0.870708	0.041649038486952	-20.9058	4.73723869720744e-97	3.40633069024876e-95	No Significant Difference
Unigene2564	2-A	CK	3235.4820463089	4828.18476949976	4031.83340790433	-0.577452	0.0276240644890216	-20.904	4.92879927686952e-97	3.53972454569877e-95	No Significant Difference
Unigene68594	2-A	CK	1477.8523320626	660.038588418107	1068.94546024035	1.16365274774534	0.055677371919901	20.8999223134921	5.36321970557787e-97	3.84699280131346e-95	Up
Unigene1122	2-A	CK	2026.66784277738	3305.44574546579	2666.05679412158	-0.706481	0.033816330416254	-20.8917	6.3686143931944e-97	4.56256265664702e-95	No Significant Difference
Unigene114289	2-A	CK	359.818093217942	972.045469961588	665.931781589765	-1.43164	0.0685408922529145	-20.8874	6.96450289105735e-97	4.98336575448017e-95	Down
Unigene39120	2-A	CK	666.693790071564	178.777637245981	422.735713658773	1.89891827041522	0.0909474000038348	20.8793024356403	8.25887480639742e-97	5.90232236011291e-95	Up
Unigene253763	2-A	CK	418.495869422385	1086.0993739602	752.297621691294	-1.37784	0.0660260206021254	-20.8682	1.04256687108252e-96	7.44176604040621e-95	Down
Unigene804	2-A	CK	1664.37860142583	2848.90845988513	2256.64353065548	-0.774747	0.0371292836334981	-20.8662	1.08613304718859e-96	7.74329517478625e-95	No Significant Difference
Unigene141961	2-A	CK	1307.58725236676	2386.73520307208	1847.16122771942	-0.86842	0.0416497253296225	-20.8505	1.50687873806431e-96	1.07298198804918e-94	No Significant Difference
Unigene14933	2-A	CK	2943.72823346755	4498.67785023696	3721.20304185226	-0.611666	0.0293403185194025	-20.8473	1.61338714853058e-96	1.14742604119858e-94	No Significant Difference
Unigene1579	2-A	CK	799.119570347981	1629.31	1214.21547979149	-1.02862	0.0493871992354113	-20.8276	2.43429591107285e-96	1.72914774236657e-94	Down
Unigene10761	2-A	CK	517.343307562576	1231.82260625486	874.582956908716	-1.25188	0.0601233788932884	-20.8219	2.74279485264699e-96	1.94592152145795e-94	Down
Unigene7536	2-A	CK	11178.059302491	14352.1166170697	12765.0879597804	-0.360659	0.0173217937389088	-20.8211	2.78793318934785e-96	1.97555105939127e-94	No Significant Difference
Unigene11539	2-A	CK	1432.80418360645	2545.32287196705	1989.06352778675	-0.829751	0.0399182714698329	-20.7863	5.76388831854535e-96	4.07939718467688e-94	No Significant Difference
Unigene18187	2-A	CK	6620.13723789864	8999.67090743775	7809.9040726682	-0.442531	0.0212941380766177	-20.7818	6.32322289080216e-96	4.46986182393166e-94	No Significant Difference
Unigene35973	2-A	CK	270.419727590739	808.447814326886	539.433770958812	-1.58026	0.076077899063563	-20.7717	7.81157249219451e-96	5.51530940338525e-94	Down
Unigene66543	2-A	CK	636.95704530971	1410.86701734646	1023.91203132808	-1.14827	0.0552824618425513	-20.7709	7.93119339237584e-96	5.5930202463753e-94	Down
Unigene83324	2-A	CK	48.0470281244898	396.427892815357	222.237460469923	-3.04714	0.146708578950277	-20.77	8.0797692598818e-96	5.69093832190303e-94	Down
Unigene50264	2-A	CK	1161.42609092505	474.909665116009	818.16787802053	1.2908216156065	0.0621920760157447	20.7554032330374	1.09559344445701e-95	7.70747354537416e-94	Up
Unigene16438	2-A	CK	149.444674194477	596.05369008509	372.749182139784	-1.99621	0.0962055429592079	-20.7494	1.2413794226657e-95	8.72259051477144e-94	Down
Unigene133108	2-A	CK	3770.25439345191	2369.82030122712	3070.03734733951	0.67007825954682	0.0323392291016952	20.7202916754653	2.27304338329586e-95	1.59524583054784e-93	No Significant Difference
Unigene15127	2-A	CK	1519.07640428069	2663.00848475923	2091.04244451996	-0.809401	0.0390893418570084	-20.7064	3.03069837579976e-95	2.1244288219633e-93	No Significant Difference
Unigene40962	2-A	CK	273.303204700521	814.094267760729	543.698736230625	-1.57535	0.0760815666109208	-20.7061	3.05002326011035e-95	2.13541760092726e-93	Down
Unigene4500	2-A	CK	699.371204127628	1491.48591297077	1095.4285585492	-1.09153	0.0527265142533262	-20.7017	3.34362064542044e-95	2.33817753879455e-93	Down
Unigene13603	2-A	CK	1838.38108767047	3123.78318897224	2481.08213832136	-0.765423	0.0369927651290176	-20.6912	4.16145138582467e-95	2.90660991722797e-93	No Significant Difference
Unigene27028	2-A	CK	6547.16701118172	4573.12564746316	5560.14632932244	0.517361984886619	0.0250047800558422	20.6905233211896	4.21612565923448e-95	2.94128785411983e-93	No Significant Difference
Unigene6282	2-A	CK	560.460987995352	1270.28766819557	915.374328095461	-1.17949	0.0570082687032739	-20.6898	4.2807234489324e-95	2.98279790701741e-93	Down
Unigene22804	2-A	CK	3598.19231096022	5383.32061270301	4490.75646183162	-0.581545	0.0281172093005294	-20.6829	4.94009980154051e-95	3.4381567358379e-93	No Significant Difference
Unigene1040	2-A	CK	867.55432679648	1733.07391240185	1300.31411959916	-0.997997	0.0482723178432319	-20.6743	5.89993618951679e-95	4.10129649772693e-93	No Significant Difference
Unigene55794	2-A	CK	2396.0626352827	3761.63745860739	3078.85004694504	-0.65028	0.0314610523485814	-20.6694	6.5355030758158e-95	4.53771685089649e-93	No Significant Difference
Unigene96383	2-A	CK	617.756272236279	1372.01831544342	994.887293839848	-1.15173	0.0557413999314494	-20.6619	7.62407729765917e-95	5.28726147285887e-93	Down
Unigene40901	2-A	CK	2465.86848326538	1397.16783827355	1931.51816076946	0.819300959534261	0.0396740556764864	20.6507992582124	9.60181493419799e-95	6.65093289838512e-93	No Significant Difference
Unigene19472	2-A	CK	2275.74866631173	1248.31520029542	1762.03193330357	0.866906635559129	0.0419987947809657	20.6412264942427	1.17054325628947e-94	8.09847131606135e-93	No Significant Difference
Unigene31907	2-A	CK	1549.47191766492	2668.54918663993	2109.01055215242	-0.783873	0.0379856444160132	-20.636	1.30342110028047e-94	9.00714762934073e-93	No Significant Difference
Unigene6386	2-A	CK	2049.56968684051	3309.4719737358	2679.52083028815	-0.691195	0.0335272634970349	-20.6159	1.97523225694204e-94	1.36335282112116e-92	No Significant Difference
Unigene32685	2-A	CK	960.392072298912	1884.1951834233	1422.2936278611	-0.972453	0.0471854227237124	-20.6092	2.2699950541107e-94	1.56495972334692e-92	No Significant Difference
Unigene161258	2-A	CK	136.349729677649	607.607988364401	371.978859021025	-2.1599	0.104812258270601	-20.6073	2.35804885852809e-94	1.62375244398244e-92	Down
Unigene4707	2-A	CK	589.810827182796	1324.02128730689	956.916057244842	-1.16563	0.0565764990312919	-20.6028	2.59241600979826e-94	1.78303997026441e-92	Down
Unigene25483	2-A	CK	2598.54689596637	4015.40877636685	3306.97783616661	-0.627335	0.030452481467211	-20.6004	2.71951519137465e-94	1.86826224960504e-92	No Significant Difference
Unigene6337	2-A	CK	1407.74751549852	643.041676592575	1025.39459604555	1.12991817426371	0.0548784135850857	20.5894831947326	3.40986502662778e-94	2.33977502782591e-92	Up
Unigene43208	2-A	CK	1171.53116404058	2159.50638989352	1665.51877696705	-0.883099	0.0428998046777851	-20.5851	3.72914930862888e-94	2.55586461573018e-92	No Significant Difference
Unigene11628	2-A	CK	514.653931317783	1192.88916963973	853.771550478759	-1.21327	0.0589536379553917	-20.5801	4.14147728807255e-94	2.8351439432535e-92	Down
Unigene1252	2-A	CK	1056.50239674823	1997.40431736021	1526.95335705422	-0.919719	0.0447088938054744	-20.5713	4.96465710395993e-94	3.39470029149391e-92	No Significant Difference
Unigene48439	2-A	CK	2134.00410460175	1139.88963246888	1636.94686853531	0.905296255834465	0.0440176707809505	20.5666551585517	5.46046404546931e-94	3.72936313938581e-92	No Significant Difference
Unigene15735	2-A	CK	476.149274487913	1163.57240479121	819.860839639564	-1.2893	0.062736730544617	-20.551	7.53910119807716e-94	5.14302018909854e-92	Down
Unigene75727	2-A	CK	484.728950080594	86.9162378732877	285.822593976941	2.47901215161705	0.120638296695601	20.549130910495	7.83533663361637e-94	5.33888345171362e-92	Up
Unigene19260	2-A	CK	1872.36940842127	3097.76463188353	2485.0670201524	-0.725926	0.0353399909199505	-20.5412	9.22698325238476e-94	6.27982042727131e-92	No Significant Difference
Unigene33934	2-A	CK	4604.68570921379	6483.93836122553	5544.31203521966	-0.493677	0.0240638412032814	-20.5153	1.57196183717817e-93	1.06862367354095e-91	No Significant Difference
Unigene10165	2-A	CK	4511.92901812502	6367.34715905565	5439.63808859033	-0.497095	0.0242397211905053	-20.5075	1.84679884142144e-93	1.25400212282179e-91	No Significant Difference
Unigene8769	2-A	CK	126.224908892417	557.528110012053	341.876509452235	-2.14331	0.104514775334388	-20.5073	1.85397347717837e-93	1.25741508218687e-91	Down
Unigene18788	2-A	CK	923.710456604656	1824.80068875712	1374.25557268089	-0.981232	0.047865132502976	-20.4999	2.15610411304293e-93	1.46063576204301e-91	No Significant Difference
Unigene10939	2-A	CK	1467.43183350774	2563.67899638166	2015.5554149447	-0.804849	0.0393005175677798	-20.4793	3.2907769467018e-93	2.22673370482547e-91	No Significant Difference
Unigene33734	2-A	CK	90.2771	503.765667053572	297.021396806131	-2.47645	0.12114736881574	-20.4416	7.13003416003467e-93	4.81903036282897e-91	Down
Unigene5993	2-A	CK	1354.71437235939	607.049486814537	980.881929586966	1.15903647080261	0.0567031158995778	20.4404370450344	7.30818230203067e-93	4.93373954233169e-91	Up
Unigene18498	2-A	CK	4278.67225264123	6305.41976949653	5292.04601106888	-0.559885	0.0273953509462978	-20.4372	7.80286496181368e-93	5.26163005852438e-91	No Significant Difference
Unigene1308	2-A	CK	1045.49291608317	1967.68623240705	1506.58957424511	-0.911417	0.0446078195129745	-20.4318	8.72638748160995e-93	5.87760858096792e-91	No Significant Difference
Unigene194262	2-A	CK	133.228737664806	555.500124476456	344.364431070631	-2.0592	0.100791834811797	-20.4303	9.00357784495536e-93	6.05733810164463e-91	Down
Unigene95	2-A	CK	2234.25563730025	3548.35675402276	2891.3061956615	-0.667597	0.0326802732551993	-20.4281	9.40393226857616e-93	6.3194208910681e-91	No Significant Difference
Unigene1581	2-A	CK	234.287320740161	790.420398165355	512.353859452758	-1.74793	0.085597971467097	-20.4203	1.1045608844383e-92	7.4141115971397e-91	Down
Unigene724	2-A	CK	995.620559833209	1917.27243821542	1456.44649902431	-0.943875	0.0462289067840327	-20.4174	1.17095036426476e-92	7.8507326197916e-91	No Significant Difference
Unigene50598	2-A	CK	936.815002755472	337.469632672537	637.142317714004	1.47312185362895	0.0721547534546493	20.4161442330316	1.20183993035814e-92	8.04861475558264e-91	Up
Unigene2722	2-A	CK	1036.17122693739	1934.55472490196	1485.36297591967	-0.90074	0.0441543154056684	-20.3998	1.67864371628544e-92	1.12288794694746e-90	No Significant Difference
Unigene150688	2-A	CK	8246.44525946483	5859.70647308999	7053.07586627741	0.492488977644436	0.0241419139864459	20.3997486661967	1.6807717899441e-92	1.12302800955729e-90	No Significant Difference
Unigene150248	2-A	CK	639.297791484568	1393.67096907103	1016.4843802778	-1.12343	0.0550843727462394	-20.3948	1.86085101541495e-92	1.24193239205533e-90	Down
Unigene54358	2-A	CK	1254.58904495512	541.348785060151	897.968915007637	1.21329971769584	0.0595493836014314	20.3746813874103	2.80535138428052e-92	1.87015970242965e-90	Up
Unigene15468	2-A	CK	1030.28368120281	1932.08442301787	1481.18405211034	-0.907353	0.0445346996081421	-20.3741	2.84121373886722e-92	1.89191218827801e-90	No Significant Difference
Unigene8682	2-A	CK	1029.6460615394	1963.47837298167	1496.56221726054	-0.929599	0.0456350189466879	-20.3703	3.06764191061913e-92	2.04036532580055e-90	No Significant Difference
Unigene72738	2-A	CK	4910.81867390026	7222.50629251333	6066.6624832068	-0.555827	0.0273298487382018	-20.3377	5.96162122765286e-92	3.96072249802213e-90	No Significant Difference
Unigene8336	2-A	CK	247.455858130866	799.346108648054	523.40098338946	-1.69274	0.0832349067086409	-20.3369	6.06401433688866e-92	4.0241816683949e-90	Down
Unigene93	2-A	CK	3914.43618001209	5631.56404891438	4773.00011446324	-0.524656	0.0258173279956301	-20.3219	8.23789421400271e-92	5.4606136606998e-90	No Significant Difference
Unigene125235	2-A	CK	3030.52701480681	4774.02495902802	3902.27598691741	-0.655256	0.0322851700135173	-20.2959	1.3979673076399e-91	9.25615661577727e-90	No Significant Difference
Unigene35641	2-A	CK	1246.62397073527	544.471837900391	895.547904317831	1.19542358102054	0.0589074431820965	20.2932518616572	1.47508326408311e-91	9.75571734802809e-90	Up
Unigene9578	2-A	CK	66.8904969565412	422.212757477442	244.551627216992	-2.65948	0.131060654208306	-20.292	1.5127158084041e-91	9.99331478348764e-90	Down
Unigene1659	2-A	CK	822.665003597873	1637.3221890107	1229.99359630428	-0.992584	0.0489606237320515	-20.2731	2.22204631913641e-91	1.46627500682495e-89	No Significant Difference
Unigene684	2-A	CK	1163.87348916639	2151.32605076262	1657.59976996451	-0.885703	0.0437482159968879	-20.2455	3.89567493153405e-91	2.56776744839662e-89	No Significant Difference
Unigene1333	2-A	CK	849.754468387642	1685.11221540863	1267.43334189814	-0.988414	0.048863595127657	-20.228	5.54867577799266e-91	3.65320069698187e-89	No Significant Difference
Unigene10940	2-A	CK	511.049137396944	1187.2351219353	849.142129666124	-1.21516	0.0600891503369463	-20.2225	6.20021516366331e-91	4.07758195218402e-89	Down
Unigene4054	2-A	CK	1940.36628720598	3188.32055848521	2564.3434228456	-0.717406	0.0354790474727009	-20.2206	6.45467131329969e-91	4.24016124173675e-89	No Significant Difference
Unigene5491	2-A	CK	2474.36002021982	3833.37918472728	3153.86960247355	-0.632005	0.0312777048604012	-20.2062	8.6277494843982e-91	5.66133189541828e-89	No Significant Difference
Unigene4387	2-A	CK	836.831401418649	1669.10164107784	1252.96652124825	-0.996553	0.0493909777072196	-20.1768	1.5646300799669e-90	1.02552478399264e-88	No Significant Difference
Unigene15396	2-A	CK	464.629430783163	1105.21999528535	784.924713034259	-1.2509	0.0619994501218026	-20.1759	1.59373276171614e-90	1.04343145722603e-88	Down
Unigene1720	2-A	CK	979.304037233194	1854.34675150037	1416.82539436678	-0.922159	0.0457434672828642	-20.1594	2.22775869958659e-90	1.45690440721232e-88	No Significant Difference
Unigene18030	2-A	CK	747.063040749529	1555.04138423599	1151.05221249276	-1.05541	0.0523599250609594	-20.1569	2.34023353125362e-90	1.52875233055587e-88	Down
Unigene5	2-A	CK	1450.89741118526	2529.36162734863	1990.12951926694	-0.801126	0.0397454230629637	-20.1564	2.36289107666135e-90	1.54183252628835e-88	No Significant Difference
Unigene144	2-A	CK	2413.30023109992	3852.80178282774	3133.05100696383	-0.675358	0.0335130377362045	-20.1521	2.58025484183741e-90	1.68179171656554e-88	No Significant Difference
Unigene200606	2-A	CK	190.590182052892	651.937592818867	421.26388743588	-1.77455	0.0880697422901644	-20.1494	2.7253300357688e-90	1.77437477556823e-88	Down
Unigene1387	2-A	CK	853.748322383633	1686.11594163271	1269.93213200817	-0.982498	0.0487836721988019	-20.1399	3.30023831544157e-90	2.14629165379012e-88	No Significant Difference
Unigene12262	2-A	CK	391.379314963358	993.555070932949	692.467192948154	-1.34218	0.0666651814132146	-20.1331	3.78691516992145e-90	2.46006583585652e-88	Down
Unigene8419	2-A	CK	1699.66389084173	2808.32684559593	2253.99536821883	-0.724631	0.0360015701330539	-20.1278	4.21648696332191e-90	2.73608867461413e-88	No Significant Difference
Unigene8478	2-A	CK	1907.48836353229	3121.26995292782	2514.37915823005	-0.709772	0.0352681260691599	-20.125	4.45423287867928e-90	2.88716173446264e-88	No Significant Difference
Unigene2482	2-A	CK	1197.77247879944	2209.77360430857	1703.77	-0.884024	0.0439411913835072	-20.1183	5.09893032208738e-90	3.30138817126213e-88	No Significant Difference
Unigene5717	2-A	CK	605.000920709282	1317.58027168799	961.290596198636	-1.12202	0.0557783607221429	-20.1156	5.38855408429612e-90	3.48505479677278e-88	Down
Unigene346	2-A	CK	1479.67304298877	2556.90647101977	2018.28975700427	-0.789231	0.0392375190839509	-20.1142	5.54449597917379e-90	3.5819524741393e-88	No Significant Difference
Unigene188249	2-A	CK	196.236356099851	681.198813990897	438.717585045374	-1.79468	0.0892428735362441	-20.1101	6.02291317127251e-90	3.88673793635889e-88	Down
Unigene6998	2-A	CK	542.731549769942	1225.0217796701	883.876664720021	-1.17385	0.058389215108053	-20.1039	6.82779944472874e-90	4.4012987808306e-88	Down
Unigene10087	2-A	CK	1917.46117972524	3263.77546433229	2590.61832202876	-0.767536	0.0381951656138929	-20.0951	8.14381014644037e-90	5.2438432528196e-88	No Significant Difference
Unigene17497	2-A	CK	874.924308232758	1747.3081826718	1311.11624545228	-0.999452	0.0497644112048483	-20.0837	1.02516039510269e-89	6.59380913030277e-88	No Significant Difference
Unigene7299	2-A	CK	541.021088462209	1218.9827922934	880.001940377804	-1.17202	0.0584140702573554	-20.064	1.52274213770079e-89	9.78349287176347e-88	Down
Unigene12005	2-A	CK	184.260700263485	647.640895562487	415.950797912986	-1.81466	0.0904747510472908	-20.0571	1.75096193905816e-89	1.12374510148041e-87	Down
Unigene5407	2-A	CK	1283.83006316881	2276.48527686205	1780.15767001543	-0.825567	0.0411724064049181	-20.0515	1.96036758062912e-89	1.25676095138886e-87	No Significant Difference
Unigene50346	2-A	CK	153.720963554557	604.526998347584	379.12398095107	-1.97745	0.098664932241997	-20.0421	2.36529232056418e-89	1.51469283167333e-87	Down
Unigene11075	2-A	CK	1410.23144519857	2432.71970523229	1921.47557521543	-0.786016	0.0392217796160061	-20.0403	2.45319219868922e-89	1.56926549269376e-87	No Significant Difference
Unigene6534	2-A	CK	1180.80128056551	2134.26231941675	1657.53179999113	-0.853449	0.0425950538323773	-20.0363	2.65545655586858e-89	1.69679615361947e-87	No Significant Difference
Unigene2191	2-A	CK	1267.88342473139	2252.57937299199	1760.23139886169	-0.829566	0.041403484683634	-20.0361	2.66652064406036e-89	1.70200784970007e-87	No Significant Difference
Unigene4405	2-A	CK	785.12443655594	1576.8881794628	1181.00630800937	-1.00657	0.0502592040914037	-20.0275	3.17248850334689e-89	2.02275516981914e-87	Down
Unigene32981	2-A	CK	578.594142939598	143.831411363226	361.212777151412	2.00784938536815	0.100288940765142	20.0206460458104	3.63971128293443e-89	2.31812775953684e-87	Up
Unigene74543	2-A	CK	1478.12284278652	715.162106106689	1096.6424744466	1.04768953150633	0.0523340423368552	20.0192739701385	3.74133110408058e-89	2.38025924840152e-87	Up
Unigene38541	2-A	CK	614.235899861503	1369.87311409555	992.054506978526	-1.15874	0.0579125257798474	-20.0085	4.64615161518474e-89	2.95270249933092e-87	Down
Unigene11400	2-A	CK	4307.44593446576	6106.94968297539	5207.19780872057	-0.503237	0.02515344320527	-20.0067	4.81823211294998e-89	3.05874125599865e-87	No Significant Difference
Unigene8789	2-A	CK	685.488029441104	1446.79508127531	1066.14155535821	-1.0778	0.0538991420442689	-19.9966	5.89277476597734e-89	3.73683640116381e-87	Down
Unigene31447	2-A	CK	839.286916480815	1640.60754537754	1239.94723092918	-0.967125	0.048398006885428	-19.9827	7.78201605832133e-89	4.92953660075331e-87	No Significant Difference
Unigene8742	2-A	CK	686.860173762419	1444.83784545024	1065.84900960633	-1.07118	0.053624260738463	-19.9757	8.95701514690086e-89	5.66770868717032e-87	Down
Unigene23167	2-A	CK	1654.1001788982	821.964199494533	1238.03218919636	1.00922231242354	0.0505599218835433	19.9609	1.20485469707657e-88	7.61569657392965e-87	Up
Unigene799	2-A	CK	2921.95879374693	4392.43892586804	3657.19885980748	-0.588596	0.0294905309167261	-19.9588	1.25621531445344e-88	7.93177330855169e-87	No Significant Difference
Unigene4992	2-A	CK	578.993459929786	1268.83039449426	923.911927212023	-1.13325	0.0567922861068416	-19.9543	1.3752111259438e-88	8.67375888066991e-87	Down
Unigene1302	2-A	CK	1116.05746347752	2038.47464416861	1577.26605382307	-0.868686	0.0435403722842529	-19.9513	1.4613299501648e-88	9.20700789161417e-87	No Significant Difference
Unigene6493	2-A	CK	304.810036840036	855.783072215107	580.296554527571	-1.49162	0.0747890277876838	-19.9444	1.67751347573312e-88	1.05576926073264e-86	Down
Unigene13442	2-A	CK	782.194031380032	1596.48358658819	1189.33880898411	-1.02987	0.0516830958014094	-19.9266	2.39275102483593e-88	1.50429763947016e-86	Down
Unigene25566	2-A	CK	2500.69520551746	1440.92994910824	1970.81257731285	0.795617883869091	0.0399782303129145	19.901278211709	3.96682694701105e-88	2.49122691025219e-86	No Significant Difference
Unigene492	2-A	CK	375.92530670429	974.814569277153	675.369937990721	-1.37356	0.0690838362685263	-19.8825	5.7663167651752e-88	3.61745216058381e-86	Down
Unigene4553	2-A	CK	865.459177786823	1691.09418455111	1278.27668116897	-0.965566	0.0485741537834524	-19.8782	6.28567259950339e-88	3.93904392849607e-86	No Significant Difference
Unigene24695	2-A	CK	506.374883370725	1170.25449437181	838.314688871268	-1.20705	0.0607489203740442	-19.8694	7.48751451654408e-88	4.68718408735659e-86	Down
Unigene2481	2-A	CK	1784.18015078679	2921.75363149328	2352.96689114004	-0.712422	0.0358637117924886	-19.8647	8.22373565390381e-88	5.14255845682312e-86	No Significant Difference
Unigene12633	2-A	CK	922.533779878908	1762.40757057764	1342.47067522828	-0.93296	0.0469759440502818	-19.8604	8.96452216039137e-88	5.59981266349912e-86	No Significant Difference
Unigene6851	2-A	CK	3247.18366298676	4761.92414800132	4004.55390549404	-0.552458	0.0278436143097218	-19.8415	1.30577817979655e-87	8.14802800017826e-86	No Significant Difference
Unigene3562	2-A	CK	2209.27985655817	3499.82265598296	2854.55125627057	-0.663387	0.033436039406287	-19.8405	1.3316236597908e-87	8.30045414602929e-86	No Significant Difference
Unigene2667	2-A	CK	1473.80092151588	2534.16145732616	2003.98118942102	-0.782265	0.0394671868514372	-19.8207	1.97532703321472e-87	1.22997730405415e-85	No Significant Difference
Unigene16594	2-A	CK	4434.82474516178	6227.79643170487	5331.31058843333	-0.49021	0.0247423000595072	-19.8126	2.31754058905392e-87	1.44152994918082e-85	No Significant Difference
Unigene67204	2-A	CK	7047.04459364499	5135.83896424448	6091.44177894473	0.456505189712161	0.023063973569075	19.7929983029577	3.42073724212839e-87	2.12546891209147e-85	No Significant Difference
Unigene54418	2-A	CK	271.291976054787	788.676071056226	529.984023555506	-1.5418	0.0779447742976189	-19.7807	4.36320508249129e-87	2.70819466260125e-85	Down
Unigene44869	2-A	CK	149.274058243525	589.978100996425	369.626079619975	-1.984	0.100358178589804	-19.7692	5.48282706621272e-87	3.39952702343747e-85	Down
Unigene1269	2-A	CK	1011.65710831005	1903.08878380028	1457.37294605517	-0.911083	0.0461117329731252	-19.7582	6.82506679880838e-87	4.22728026244501e-85	No Significant Difference
Unigene37	2-A	CK	1622.06977732978	2691.0532235251	2156.56150042744	-0.730073	0.0369518118292142	-19.7574	6.92370195258676e-87	4.28383931275746e-85	No Significant Difference
Unigene10330	2-A	CK	1815.56850415009	2986.37999137111	2400.9742477606	-0.718841	0.0363944674668018	-19.7514	7.80478971293306e-87	4.82388750462181e-85	No Significant Difference
Unigene2281	2-A	CK	861.647752044993	1676.16072636455	1268.90423920477	-0.959662	0.0486137635911206	-19.7405	9.67429504111206e-87	5.9730607916807e-85	No Significant Difference
Unigene34558	2-A	CK	22.3836162319518	330.028740423234	176.206178327593	-3.88858	0.197163887251339	-19.7226	1.38076374081537e-86	8.51606770428496e-85	Down
Unigene38538	2-A	CK	782.14246596245	1577.03202768051	1179.58724682148	-1.01063	0.0512456254026815	-19.7214	1.41346108604559e-86	8.70855692919307e-85	Down
Unigene161328	2-A	CK	205.962654868323	672.356054756717	439.15935481252	-1.70962	0.086706336413607	-19.7173	1.53052385364812e-86	9.41988345719016e-85	Down
Unigene87200	2-A	CK	900.099567453868	1724.00907945309	1312.05432345348	-0.938184	0.047585888693961	-19.7156	1.58465879885613e-86	9.74282186511012e-85	No Significant Difference
Unigene2744	2-A	CK	1364.27077957533	2384.7116208148	1874.49120019507	-0.806844	0.0409367064000143	-19.7095	1.78579163997912e-86	1.09679087596661e-84	No Significant Difference
Unigene25584	2-A	CK	2461.85156201359	3787.94660006237	3124.89908103798	-0.62159	0.031540346684289	-19.7078	1.84912930123579e-86	1.13450091331899e-84	No Significant Difference
Unigene21859	2-A	CK	26685.8945265273	21760.7119974078	24223.3032619676	0.294497154440719	0.0149440888293113	19.7065982278621	1.89270617881435e-86	1.16002078902809e-84	No Significant Difference
Unigene67199	2-A	CK	2387.46686574074	3679.62056598674	3033.54371586374	-0.624266	0.0317074149774919	-19.6883	2.7154512837932e-86	1.66253220807217e-84	No Significant Difference
Unigene11175	2-A	CK	453.656091273995	1108.0265996931	780.841345483549	-1.28762	0.0654025821157371	-19.6876	2.75643025671863e-86	1.68585809149423e-84	Down
Unigene21295	2-A	CK	8462.14887698732	11010.9292413405	9736.53905916391	-0.379916	0.019303290223601	-19.6814	3.11362463239816e-86	1.90233364675257e-84	No Significant Difference
Unigene62533	2-A	CK	899.618484600498	1734.6525516685	1317.1355181345	-0.946541	0.0481168939674521	-19.6717	3.76995882866945e-86	2.30093284880971e-84	No Significant Difference
Unigene23623	2-A	CK	330.690295706652	886.967333596533	608.828814651592	-1.42263	0.0723540017707463	-19.662	4.56106865635495e-86	2.78087405755324e-84	Down
Unigene2817	2-A	CK	898.534730760091	1735.97	1317.25237200104	-0.951209	0.048388732953319	-19.6577	4.97217057114148e-86	3.02836748906849e-84	No Significant Difference
Unigene1753	2-A	CK	1881.57729070097	3035.29314250069	2458.43521660083	-0.690282	0.0351283359369175	-19.6503	5.74936077892597e-86	3.49808561072054e-84	No Significant Difference
Unigene9913	2-A	CK	1389.27818366207	2397.34100699596	1893.30959532901	-0.787572	0.0400802606041497	-19.6499	5.79619190361518e-86	3.52291701257009e-84	No Significant Difference
Unigene18637	2-A	CK	857.087012512462	1687.2201447947	1272.15357865358	-0.977142	0.0497558496566034	-19.6387	7.21845279607482e-86	4.38281390671219e-84	No Significant Difference
Unigene27486	2-A	CK	617.45921478719	1363.08880490321	990.274009845202	-1.14223	0.0581662647135024	-19.6373	7.4232921279413e-86	4.50251514549774e-84	Down
Unigene7255	2-A	CK	2313.97824418359	3618.98075823987	2966.47950121173	-0.64465	0.0328456079940171	-19.6267	9.15291185097739e-86	5.54584972618589e-84	No Significant Difference
Unigene13634	2-A	CK	1710.32859822142	2881.02846039934	2295.67852931038	-0.752665	0.038362815714351	-19.6197	1.05065599895432e-85	6.35945669853108e-84	No Significant Difference
Unigene198137	2-A	CK	139.033806086672	553.671925245729	346.352865666201	-1.9925	0.101560084509368	-19.619	1.06479534116126e-85	6.438381829908e-84	Down
Unigene39711	2-A	CK	1817.24	927.169	1372.2047803963	0.970552200924289	0.0494763970777552	19.6164688265196	1.11858605731809e-85	6.75665227253717e-84	No Significant Difference
Unigene8307	2-A	CK	866.203610818892	1723.48572353327	1294.84466717608	-0.993813	0.0506687659929515	-19.6139	1.17612005495562e-85	7.09685391099043e-84	No Significant Difference
Unigene28378	2-A	CK	431.836	1029.94760165994	730.891675140022	-1.2535	0.0639285708410902	-19.6078	1.32640902075629e-85	7.99547336703258e-84	Down
Unigene45864	2-A	CK	400.654765882746	984.049833312892	692.352299597819	-1.29592	0.0660923510591355	-19.6077	1.32782524914661e-85	7.99577568495888e-84	Down
Unigene2478	2-A	CK	1443.76207149851	2448.27782780671	1946.01994965261	-0.761565	0.0388488742690203	-19.6033	1.45033285525741e-85	8.72450486650274e-84	No Significant Difference
Unigene51716	2-A	CK	768.044312214567	255.799769555812	511.922040885189	1.58607221324716	0.0809244850423543	19.5994106408838	1.5642505231137e-85	9.40011779962713e-84	Up
Unigene45311	2-A	CK	1161.35692513524	2156.27137836338	1658.81415174931	-0.892717	0.0455507597241435	-19.5983	1.59901003721423e-85	9.59914425519858e-84	No Significant Difference
Unigene26945	2-A	CK	1291.6649154266	599.296916599492	945.480916013048	1.10763944220615	0.0565241378454308	19.5958661985269	1.67707204225757e-85	1.00574491501412e-83	Up
Unigene59118	2-A	CK	356.524372515356	917.584876524774	637.054624520065	-1.36282	0.0695552513744842	-19.5934	1.7597777509146e-85	1.05426357767433e-83	Down
Unigene152992	2-A	CK	126.92288768508	528.906683486465	327.914785585772	-2.06243	0.105271809229724	-19.5915	1.82739143419155e-85	1.09365079790047e-83	Down
Unigene57269	2-A	CK	990.947331199961	1842.35016601387	1416.64874860692	-0.894862	0.0456831980376497	-19.5884	1.9405670801553e-85	1.16019746443891e-83	No Significant Difference
Unigene14251	2-A	CK	474.533569419554	1096.38643019111	785.459999805333	-1.20773	0.06170781590893	-19.5717	2.69370590748534e-85	1.60882959664311e-83	Down
Unigene42059	2-A	CK	1472.7463427281	2519.78890678576	1996.26762475693	-0.774526	0.0396157049804288	-19.551	4.0456202376565e-85	2.41380426228617e-83	No Significant Difference
Unigene4803	2-A	CK	1378.41652387366	2361.41876262056	1869.91764324711	-0.776366	0.0397199927528858	-19.546	4.46385924825836e-85	2.66063284785958e-83	No Significant Difference
Unigene28589	2-A	CK	1930.52146789934	3068.39135585128	2499.45641187531	-0.668685	0.0342298481943851	-19.5351	5.51840142133095e-85	3.28583472626574e-83	No Significant Difference
Unigene5841	2-A	CK	731.078141214165	1468.46254460723	1099.7703429107	-1.00645	0.0515435176431766	-19.5261	6.58326667510662e-85	3.91590631870595e-83	Down
Unigene3810	2-A	CK	1007.05519996736	1858.26549138783	1432.66034567759	-0.884022	0.0452813245147366	-19.5229	7.01705644549159e-85	4.16969878996008e-83	No Significant Difference
Unigene61586	2-A	CK	1828.03828218123	944.771016599358	1386.40464939029	0.951829428064901	0.048799167973876	19.5050339500553	9.94910734375638e-85	5.905995962854e-83	No Significant Difference
Unigene42882	2-A	CK	781.903339502738	1569.17781777766	1175.5405786402	-1.00493	0.0515328504662133	-19.5008	1.08156419547162e-84	6.41388388299388e-83	Down
Unigene3806	2-A	CK	1105.17454959645	1987.86352421288	1546.51903690467	-0.847438	0.0434715000638066	-19.4941	1.23194420558127e-84	7.29827189239648e-83	No Significant Difference
Unigene13589	2-A	CK	752.204919210574	1554.1636580669	1153.18428863874	-1.04571	0.05366272940489	-19.4868	1.42101780947552e-84	8.40986788740257e-83	Down
Unigene46642	2-A	CK	10.3600904603869	386.249216698783	198.304653579585	-5.24068	0.268974732492552	-19.4839	1.50315016419218e-84	8.886957804074e-83	Down
Unigene28770	2-A	CK	733.835741379695	1498.2464718441	1116.0411066119	-1.02785	0.0528062714646161	-19.4645	2.19619757230144e-84	1.29713057622982e-82	Down
Unigene14917	2-A	CK	1555.55515421134	2576.90607841717	2066.23061631425	-0.728406	0.0374811269184882	-19.4339	3.98494591498879e-84	2.35123860232065e-82	No Significant Difference
Unigene8660	2-A	CK	1094.52171068846	1973.00267787787	1533.76219428317	-0.850034	0.0437544162570771	-19.4274	4.52906061563567e-84	2.66959161020918e-82	No Significant Difference
Unigene22894	2-A	CK	1011.76968093467	1883.75179174882	1447.76073634174	-0.896248	0.0461632005683751	-19.4148	5.79046004050232e-84	3.40967219950343e-82	No Significant Difference
Unigene4804	2-A	CK	1651.32032806009	2748.02900257125	2199.67466531567	-0.733623	0.0377902626530339	-19.413	5.9896420710445e-84	3.52341447296789e-82	No Significant Difference
Unigene121465	2-A	CK	101.902130313495	472.024387426441	286.963258869968	-2.21001	0.113847100282535	-19.4121	6.10083340203469e-84	3.58521967725394e-82	Down
Unigene53276	2-A	CK	2867.89412466929	1699.85250048618	2283.87331257774	0.754321345127248	0.0388672461822104	19.4076354571398	6.65185209459274e-84	3.90511088213248e-82	No Significant Difference
Unigene15615	2-A	CK	1566.45716048107	2644.43976151747	2105.44846099927	-0.754356	0.0388904626400864	-19.3969	8.1892833340913e-84	4.80287517863425e-82	No Significant Difference
Unigene40964	2-A	CK	929.724394872155	1758.71241876928	1344.21840682072	-0.919026	0.0474286788439125	-19.377	1.20662312067948e-83	7.06955534299203e-82	No Significant Difference
Unigene611	2-A	CK	3755.01914326048	5343.57713394869	4549.29813860458	-0.509346	0.0262920259448515	-19.3727	1.31316221272545e-83	7.68606974730333e-82	No Significant Difference
Unigene6292	2-A	CK	1534.78138586136	2579.51616328777	2057.14877457456	-0.749202	0.0386782280556562	-19.3701	1.37942977900575e-83	8.06587456493364e-82	No Significant Difference
Unigene16749	2-A	CK	1253.69905642647	562.46306907455	908.081062750509	1.15637177576701	0.0597749312819895	19.3454304499624	2.2273689740124e-83	1.30109913590738e-81	Up
Unigene90984	2-A	CK	7580.84864567463	9959.06053174147	8769.95458870805	-0.39384	0.0203583935853866	-19.3453	2.23108334911655e-83	1.30196948661157e-81	No Significant Difference
Unigene68648	2-A	CK	2866.96988450726	1738.81269481836	2302.89128966281	0.721967998013405	0.0373314190886582	19.3394201355916	2.50273518102077e-83	1.45903976972437e-81	No Significant Difference
Unigene8911	2-A	CK	967.967102812589	1845.55474508107	1406.76092394683	-0.930156	0.0481134207476797	-19.3326	2.85860789135941e-83	1.6648475471558e-81	No Significant Difference
Unigene43981	2-A	CK	450.00487046917	1057.64530409452	753.825087281843	-1.23213	0.0637425662009306	-19.3297	3.01977345968714e-83	1.75696183269332e-81	Down
Unigene483	2-A	CK	1603.22711067442	2763.55280038027	2183.38995552735	-0.785258	0.0406445507525019	-19.3201	3.63761690032792e-83	2.11433321542297e-81	No Significant Difference
Unigene12500	2-A	CK	559.447612576424	1210.92921281028	885.188412693352	-1.11341	0.0576395357313776	-19.3168	3.8780579583577e-83	2.25185129326027e-81	Down
Unigene22055	2-A	CK	333.027373754547	862.54398953044	597.785681642493	-1.37267	0.0710618112148262	-19.3166	3.89395606824431e-83	2.25884184965716e-81	Down
Unigene25136	2-A	CK	729.78388581932	1469.6258787677	1099.70488229351	-1.00933	0.0522593002739334	-19.3138	4.10876584045073e-83	2.38109082581605e-81	Down
Unigene9089	2-A	CK	919.864980835933	1756.89010612103	1338.37754347848	-0.933232	0.0483344898347735	-19.3078	4.61994230821342e-83	2.67467698557903e-81	No Significant Difference
Unigene23328	2-A	CK	58.5608110544438	378.064019677244	218.312415365844	-2.68667	0.139165938430904	-19.3055	4.82783200714345e-83	2.79227109891416e-81	Down
Unigene73264	2-A	CK	185.591766501798	616.601994844226	401.096880673012	-1.73387	0.0898789506334358	-19.2912	6.36617564863248e-83	3.67836749151143e-81	Down
Unigene8380	2-A	CK	580.16114133738	1245.87428468958	913.017713013479	-1.10112	0.0571449754740498	-19.2689	9.7903190078515e-83	5.65125406162284e-81	Down
Unigene1352	2-A	CK	970.197695841801	1808.80154954416	1389.49962269298	-0.899615	0.0466909090445468	-19.2675	1.0076364304549e-82	5.8106372326065e-81	No Significant Difference
Unigene8801	2-A	CK	182.264854117492	609.171954886804	395.718404502148	-1.73959	0.0902951468336132	-19.2656	1.04509354420031e-82	6.02070573184926e-81	Down
Unigene142266	2-A	CK	352.045161223198	26.4775831702596	189.261372196729	3.73173907546764	0.193735684676425	19.2620119607823	1.11943232989935e-82	6.44262474939416e-81	Up
Unigene51401	2-A	CK	4103.68108419664	6000.89779450975	5052.2894393532	-0.548078	0.0284609340607832	-19.2572	1.22834320655603e-82	7.06249078810715e-81	No Significant Difference
Unigene114936	2-A	CK	779.650279749196	1529.91074508779	1154.78051241849	-0.973458	0.0505539097557259	-19.2558	1.26110189394707e-82	7.24372472567379e-81	No Significant Difference
Unigene62560	2-A	CK	29.9315916350573	321.192304890995	175.561948263026	-3.42078	0.177667321211532	-19.2539	1.31001933879936e-82	7.51732763914364e-81	Down
Unigene36247	2-A	CK	65.8131720596737	395.02490096832	230.419036513997	-2.58953	0.134514730730386	-19.2509	1.38720280114154e-82	7.95243556842464e-81	Down
Unigene7743	2-A	CK	9716.13787786396	12692.1070445669	11204.1224612154	-0.385319	0.0200277159420245	-19.2393	1.73642658302539e-82	9.94469514002534e-81	No Significant Difference
Unigene114	2-A	CK	3372.02720182016	4866.56983805385	4119.3	-0.528899	0.027506382554356	-19.2282	2.14832842838545e-82	1.22916726531602e-80	No Significant Difference
Unigene6016	2-A	CK	1946.3335480178	3085.39894512091	2515.86624656935	-0.664047	0.0345583737979719	-19.2152	2.7602330966973e-82	1.57772659553505e-80	No Significant Difference
Unigene57806	2-A	CK	38.3414534534796	336.760592014595	187.551022734037	-3.13434	0.163240844959344	-19.2007	3.65238486038171e-82	2.08563647085856e-80	Down
Unigene3031	2-A	CK	791.314994856424	1555.49142016669	1173.40320751155	-0.976098	0.0508445246754836	-19.1977	3.86881371202522e-82	2.20707149491762e-80	No Significant Difference
Unigene6277	2-A	CK	977.580173675396	1803.47818879902	1390.52918123721	-0.883377	0.0460679660916576	-19.1755	5.92681922358233e-82	3.37782527726872e-80	No Significant Difference
Unigene40665	2-A	CK	3991.31094975939	2618.76186944101	3305.0364096002	0.608302125797245	0.0317251195430363	19.1741476331416	6.08576786791591e-82	3.46503967973722e-80	No Significant Difference
Unigene2231	2-A	CK	1056.20814908093	1931.81803675555	1494.01309291824	-0.871214	0.0454419600558464	-19.172	6.34138548083355e-82	3.60707126898609e-80	No Significant Difference
Unigene7910	2-A	CK	748.169192158154	1487.23556525094	1117.70237870455	-0.990805	0.0517168806481066	-19.1583	8.26015507344324e-82	4.69393336508452e-80	No Significant Difference
Unigene14494	2-A	CK	2015.82544962869	3185.75029546014	2600.78787254441	-0.660973	0.034515056830125	-19.1503	9.62931626540234e-82	5.46666838341673e-80	No Significant Difference
Unigene22695	2-A	CK	199.396362422119	633.186830443568	416.291596432843	-1.66648	0.0871052222120844	-19.1318	1.37269108349203e-81	7.78536645425117e-80	Down
Unigene76376	2-A	CK	1276.35119738704	600.323250787549	938.337224087294	1.08884773553164	0.056930204005587	19.1260114828462	1.53369372647489e-81	8.69008978744452e-80	Up
Unigene45089	2-A	CK	140.468582120563	528.607478076821	334.538030098692	-1.91226	0.100098218338828	-19.1038	2.34674099672868e-81	1.32840519612695e-79	Down
Unigene20282	2-A	CK	44.8613751841785	356.165346773401	200.51336097879	-3.00507	0.157343317384016	-19.0988	2.58239975278461e-81	1.46039072396363e-79	Down
Unigene6369	2-A	CK	2376.9817840367	3623.4369740897	3000.2093790632	-0.608237	0.0318742463129087	-19.0824	3.53726910953695e-81	1.99845461631571e-79	No Significant Difference
Unigene360	2-A	CK	1785.67444201129	2865.52523164644	2325.59983682887	-0.682111	0.0358133591590354	-19.0463	7.05458718345525e-81	3.9817940446945e-79	No Significant Difference
Unigene13700	2-A	CK	1194.7074245774	2125.50233466425	1660.10487962083	-0.831117	0.0436418308426856	-19.044	7.36250989455595e-81	4.15159023736276e-79	No Significant Difference
Unigene48793	2-A	CK	759.027254394611	249.429911625606	504.228583010108	1.60560906887148	0.0843220730578965	19.0413851396781	7.74519842908286e-81	4.36317814487631e-79	Up
Unigene111140	2-A	CK	18.3544578154504	313.389302415347	165.871880115399	-4.10123	0.215407643737113	-19.0394	8.04635116247953e-81	4.52847096049125e-79	Down
Unigene69039	2-A	CK	207.370898583578	649.049415550006	428.210157066792	-1.64536	0.0865405936631404	-19.0126	1.34221601346998e-80	7.54670946055822e-79	Down
Unigene2773	2-A	CK	2527.30874759725	3837.20720424785	3182.25797592255	-0.601945	0.031660984935158	-19.0122	1.35168294931617e-80	7.592644405607e-79	No Significant Difference
Unigene172	2-A	CK	1680.86435883969	869.984698185529	1275.42452851261	0.950673918816207	0.0500044573545328	19.0117835311342	1.36240677899575e-80	7.63978759993243e-79	No Significant Difference
Unigene13080	2-A	CK	573.77210979868	1239.43676022235	906.604435010516	-1.11119	0.0584475671248575	-19.0118	1.36268614141728e-80	7.63978759993243e-79	Down
Unigene9713	2-A	CK	665.971769014243	1390.37650598813	1028.17413750119	-1.06127	0.0558250012417384	-19.0106	1.39418566781958e-80	7.80890730365052e-79	Down
Unigene1829	2-A	CK	2955.92362958369	4322.77259265343	3639.34811111856	-0.548173	0.0288520016344546	-18.9995	1.7219096354908e-80	9.63528612570861e-79	No Significant Difference
Unigene140034	2-A	CK	160.056260768404	568.207787609709	364.132024189057	-1.82491	0.0960681751611447	-18.9959	1.84262902910127e-80	1.03009474405278e-78	Down
Unigene921	2-A	CK	915.969955876888	1752.12139733209	1334.04567660449	-0.93741	0.0493904259962941	-18.9796	2.51531991750134e-80	1.40481097415335e-78	No Significant Difference
Unigene4135	2-A	CK	753.873549223828	1474.1844133016	1114.02898126271	-0.967617	0.0510022833760045	-18.972	2.90488947129231e-80	1.62083971062164e-78	No Significant Difference
Unigene2671	2-A	CK	2560.43488956034	3856.68667777805	3208.56078366919	-0.590809	0.0311828263540574	-18.9466	4.70858956045254e-80	2.62474719583664e-78	No Significant Difference
Unigene7898	2-A	CK	1716.21440711349	2766.40833526865	2241.31137119107	-0.688434	0.0363401809384706	-18.9441	4.93559025802004e-80	2.7486682530178e-78	No Significant Difference
Unigene13690	2-A	CK	203.717474312797	641.005738344391	422.361606328594	-1.65319	0.0872919766623702	-18.9386	5.48191577569466e-80	3.05001912801506e-78	Down
Unigene1550	2-A	CK	940.76839218756	1731.68617612501	1336.22728415629	-0.880436	0.0465239037999402	-18.9244	7.18329199922275e-80	3.99283251668098e-78	No Significant Difference
Unigene25656	2-A	CK	2347.67381790568	3569.7471808705	2958.71049938809	-0.604327	0.0319368981682032	-18.9225	7.43884492863948e-80	4.13095856279125e-78	No Significant Difference
Unigene52410	2-A	CK	6727.36580781829	4853.33080117822	5790.34830449825	0.471182696500946	0.0249149696124387	18.9116303904986	9.14841119888733e-80	5.07550384722345e-78	No Significant Difference
Unigene18762	2-A	CK	29.3322604250106	313.798837504241	171.565548964626	-3.41709	0.180696199746405	-18.9107	9.31257764056502e-80	5.16169016931734e-78	Down
Unigene12999	2-A	CK	2832.85871981027	4160.18933194047	3496.52402587537	-0.554466	0.029324384559891	-18.908	9.79971022178065e-80	5.42655476812718e-78	No Significant Difference
Unigene57591	2-A	CK	3508.17545982021	5017.43871754391	4262.80708868206	-0.51618	0.027303708712053	-18.9051	1.035094811573e-79	5.72638321513983e-78	No Significant Difference
Unigene3068	2-A	CK	924.072398197492	1738.00053991489	1331.03646905619	-0.912331	0.0482777760318341	-18.8975	1.19489568134113e-79	6.60419632904415e-78	No Significant Difference
Unigene22747	2-A	CK	1637.36507987154	2651.51688538848	2144.44098263001	-0.695389	0.0368282344823785	-18.8819	1.60560241372886e-79	8.86580329037395e-78	No Significant Difference
Unigene24360	2-A	CK	197.928527195622	639.864079626384	418.896303411003	-1.69562	0.0898233446986333	-18.8773	1.7526026397091e-79	9.66838690903049e-78	Down
Unigene23708	2-A	CK	2217.29246515999	3465.7311413101	2841.51180323504	-0.643687	0.0341013198062218	-18.8757	1.8059415356889e-79	9.95325461632834e-78	No Significant Difference
Unigene29192	2-A	CK	273.960628202118	779.50843566978	526.734531935949	-1.50831	0.079920571761773	-18.8726	1.91779261330167e-79	1.05597666462051e-77	Down
Unigene9013	2-A	CK	633.839009974301	1302.77130303002	968.30515650216	-1.03908	0.0550846785018705	-18.8633	2.28602420370291e-79	1.25754964912533e-77	Down
Unigene52061	2-A	CK	2574.69338073434	1565.94757671427	2070.32047872431	0.717392368400432	0.0380400753946574	18.8588576904132	2.48531493640346e-79	1.36589641824066e-77	No Significant Difference
Unigene2860	2-A	CK	4395.04913639677	6174.35232163383	5284.7007290153	-0.490394	0.0260053749110024	-18.8574	2.55432970571748e-79	1.40250911824906e-77	No Significant Difference
Unigene25101	2-A	CK	436.817233486545	1013.73829885742	725.277766171983	-1.21474	0.0644423640478152	-18.8501	2.93323437155362e-79	1.60904537020998e-77	Down
Unigene5456	2-A	CK	750.853450021507	1483.27455855098	1117.06400428624	-0.983072	0.0521559532921069	-18.8487	3.01124850022517e-79	1.6502938760925e-77	No Significant Difference
Unigene65673	2-A	CK	1741.29170859172	2812.77904766979	2277.03537813075	-0.691495	0.0366960496341094	-18.8439	3.30003602080062e-79	1.80687004989224e-77	No Significant Difference
Unigene5031	2-A	CK	1480.22474188642	2476.35612491783	1978.29043340212	-0.742793	0.0394206322970371	-18.8428	3.36969689752762e-79	1.84328718793635e-77	No Significant Difference
Unigene2	2-A	CK	907.904756464524	1706.01808140931	1306.96141893692	-0.909258	0.0482881359644933	-18.8298	4.30001714811225e-79	2.34999349856357e-77	No Significant Difference
Unigene3441	2-A	CK	1094.63712765355	2027.25688837072	1560.94700801213	-0.890133	0.0472871873604216	-18.824	4.80358143944662e-79	2.62274650403218e-77	No Significant Difference
Unigene6860	2-A	CK	299.173282972735	797.804496564387	548.488889768561	-1.41721	0.0752967124178569	-18.8217	5.01213083492556e-79	2.73406365236746e-77	Down
Unigene6665	2-A	CK	1509.2053248369	2495.25475803323	2002.23004143507	-0.72483	0.0385169372124183	-18.8185	5.3295164369773e-79	2.90448721203648e-77	No Significant Difference
Unigene18250	2-A	CK	1417.90596723351	2405.98681247554	1911.94638985452	-0.762064	0.0405448742252964	-18.7956	8.21064452732958e-79	4.47048590538723e-77	No Significant Difference
Unigene4030	2-A	CK	1173.66222378658	2076.49189076165	1625.07705727412	-0.824068	0.0438529098696306	-18.7916	8.84039084811645e-79	4.80889327817011e-77	No Significant Difference
Unigene33387	2-A	CK	1025.68539922513	1892.27230048991	1458.97884985752	-0.88261	0.0469967998192841	-18.7802	1.09632644941674e-78	5.9581321644207e-77	No Significant Difference
Unigene4062	2-A	CK	1777.21155731755	2848.37787005578	2312.79471368666	-0.67983	0.0362006505926837	-18.7795	1.11134882992747e-78	6.03417053473883e-77	No Significant Difference
Unigene28270	2-A	CK	994.171942281217	1818.87022528219	1406.5210837817	-0.871575	0.0464110983408464	-18.7794	1.1124270749698e-78	6.03442716636305e-77	No Significant Difference
Unigene44066	2-A	CK	4371.67445879021	6025.55981228567	5198.61713553794	-0.463244	0.0246677419786618	-18.7793	1.11468214225928e-78	6.04106115449796e-77	No Significant Difference
Unigene41799	2-A	CK	3217.47213281692	1939.67596027496	2578.57404654594	0.730983756647639	0.0389262838705821	18.7786678810116	1.12876569650343e-78	6.11172849047569e-77	No Significant Difference
Unigene12762	2-A	CK	1357.44719720094	2287.85061198707	1822.64890459401	-0.753058	0.0401039116296855	-18.7777	1.15042067353302e-78	6.22322296141969e-77	No Significant Difference
Unigene57028	2-A	CK	185.126993610713	606.314259617049	395.720626613881	-1.71402	0.0912994162973153	-18.7737	1.2401797235227e-78	6.70258166181966e-77	Down
Unigene96	2-A	CK	2209.23717412179	3375.13672363319	2792.18694887749	-0.611778	0.032611452987919	-18.7596	1.61598898388961e-78	8.72559513063127e-77	No Significant Difference
Unigene11572	2-A	CK	6871.57921626549	9001.71946394852	7936.65	-0.389848	0.0207889030705399	-18.7527	1.83942787768248e-78	9.92290812061137e-77	No Significant Difference
Unigene33529	2-A	CK	66.7110671417656	383.758422516989	225.234744829377	-2.52759	0.134812165221582	-18.749	1.97233914221413e-78	1.0630108870436e-76	Down
Unigene9886	2-A	CK	16.7895303945094	303.52653269505	160.15803154478	-4.15911	0.221831885093533	-18.7489	1.97548802914323e-78	1.0637285173301e-76	Down
Unigene6960	2-A	CK	1683.04142060817	2724.57681910717	2203.80911985767	-0.695028	0.0371053348844379	-18.7312	2.75598690071698e-78	1.48263482799509e-76	No Significant Difference
Unigene5236	2-A	CK	647.039212471613	1360.17920281513	1003.60920764337	-1.07154	0.0572251502837798	-18.7251	3.09352919001309e-78	1.66269382020805e-76	Down
Unigene16667	2-A	CK	954.247926475884	379.08086831239	666.664397394137	1.33136506504516	0.0711212953100965	18.7196402883309	3.42455926849827e-78	1.83892549123369e-76	Up
Unigene3531	2-A	CK	341.307035220705	856.81771755775	599.062376389228	-1.3275	0.0709156670282352	-18.7195	3.43662043136755e-78	1.84371063674037e-76	Down
Unigene127956	2-A	CK	527.602588736341	134.964968839069	331.283778787705	1.96591572160726	0.105150809347653	18.6961539697472	5.32067813278904e-78	2.85187373434318e-76	Up
Unigene4039	2-A	CK	1008.58318405572	1850.10989338005	1429.34653871788	-0.874757	0.046796721112346	-18.6927	5.67700397197481e-78	3.04007977569678e-76	No Significant Difference
Unigene453	2-A	CK	3973.03881515774	5680.24566607966	4826.6422406187	-0.515519	0.0275834486195688	-18.6894	6.03703411381597e-78	3.22992361714591e-76	No Significant Difference
Unigene53534	2-A	CK	1687.39406365871	885.142392387098	1286.2682280229	0.929973084226177	0.0498429692472114	18.6580594669971	1.08604088818686e-77	5.80521088826164e-76	No Significant Difference
Unigene10186	2-A	CK	930.717178682735	1715.37559207669	1323.04638537971	-0.882435	0.0473557388827284	-18.6342	1.6978811117334e-77	9.06739775099158e-76	No Significant Difference
Unigene132140	2-A	CK	76.1225338378573	400.030222158049	238.076377997953	-2.39847	0.12872481084007	-18.6325	1.75086666211411e-77	9.34183925252518e-76	Down
Unigene24157	2-A	CK	206.406794389111	653.245510556856	429.826152472983	-1.6654	0.0893878129313528	-18.6312	1.79415250525274e-77	9.56407470719018e-76	Down
Unigene17411	2-A	CK	1980.62371046479	3108.75019703477	2544.68695374978	-0.649737	0.034881998135532	-18.6267	1.95142153347333e-77	1.03929621269998e-75	No Significant Difference
Unigene5522	2-A	CK	1496.15809615636	2485.73464367984	1990.9463699181	-0.732753	0.039340719164732	-18.6258	1.98471886061079e-77	1.056068905731e-75	No Significant Difference
Unigene30973	2-A	CK	791.325928662304	1517.59437447004	1154.46015156617	-0.938605	0.0504071490909015	-18.6205	2.19269268891427e-77	1.1656720778823e-75	No Significant Difference
Unigene2075	2-A	CK	1388.76278722247	2371.39990023753	1880.08	-0.77199	0.0414759963653931	-18.6129	2.52459049052469e-77	1.34089660617877e-75	No Significant Difference
Unigene6425	2-A	CK	1218.2316109379	2092.47447469447	1655.35304281618	-0.780553	0.0419438280276663	-18.6095	2.69256390878599e-77	1.42881648363692e-75	No Significant Difference
Unigene27594	2-A	CK	179.820412553586	595.369545003178	387.594978778382	-1.72291	0.0926018371342666	-18.6056	2.89532093370857e-77	1.53501838379435e-75	Down
Unigene28	2-A	CK	1595.83286950284	2638.7886046459	2117.31073707437	-0.725481	0.0390187648243418	-18.5931	3.65249773902532e-77	1.93469995622526e-75	No Significant Difference
Unigene24804	2-A	CK	1647.13587282064	2724.55479396913	2185.84533339488	-0.725451	0.0390558625005355	-18.5747	5.14877435692326e-77	2.72480028829182e-75	No Significant Difference
Unigene3458	2-A	CK	874.096945671054	1643.30358697566	1258.70026632336	-0.909915	0.0490346924072449	-18.5566	7.21777217529364e-77	3.81629108574627e-75	No Significant Difference
Unigene33071	2-A	CK	1444.20916049346	730.378118252424	1087.29363937294	0.983560793566032	0.0530325115035997	18.546374020006	8.72424079685155e-77	4.60865106570865e-75	No Significant Difference
Unigene16358	2-A	CK	1002.9517789894	1829.03009831335	1415.99093865137	-0.866692	0.0467843642788507	-18.5253	1.29198785592053e-76	6.81887657302835e-75	No Significant Difference
Unigene65018	2-A	CK	93.7592306322552	422.253112612756	258.006171622506	-2.17152	0.117265046210655	-18.518	1.47749089407613e-76	7.79090265956487e-75	Down
Unigene1977	2-A	CK	888.316373570419	1649.38062148076	1268.84849752559	-0.892781	0.0482135792785645	-18.5172	1.50034830247693e-76	7.90431021532646e-75	No Significant Difference
Unigene2156	2-A	CK	1359.68361285786	2290.33282399617	1825.00821842702	-0.75264	0.040661180038041	-18.51	1.7138880937729e-76	9.02118561300554e-75	No Significant Difference
Unigene25750	2-A	CK	1004.09515169647	425.408655299616	714.751903498043	1.23854945193787	0.0670026021307965	18.4850947955735	2.72220101004158e-76	1.4315646659366e-74	Up
Unigene2291	2-A	CK	438.402696347354	1001.38285241944	719.892774383396	-1.19189	0.0644815915733421	-18.4843	2.76469415733527e-76	1.45260604778268e-74	Down
Unigene13601	2-A	CK	323.007852711749	831.008403185526	577.008127948637	-1.36531	0.073864799390677	-18.4839	2.78534637317493e-76	1.46214447146459e-74	Down
Unigene23615	2-A	CK	373.081443016501	913.357291221845	643.219367119173	-1.2904	0.0698151602804819	-18.4831	2.82677453579009e-76	1.48256218955492e-74	Down
Unigene81875	2-A	CK	52.2644791848057	347.745186756591	200.004832970698	-2.73388	0.14793041949891	-18.4809	2.94415231877218e-76	1.54274108657166e-74	Down
Unigene3672	2-A	CK	1753.72130864698	2797.31469757541	2275.5180031112	-0.673499	0.0364496651768916	-18.4775	3.1329907413624e-76	1.64022433884331e-74	No Significant Difference
Unigene11640	2-A	CK	1650.81460957512	885.881993721609	1268.34830164836	0.897682858118203	0.0485829964298631	18.4773053143016	3.1450153106122e-76	1.64504817824346e-74	No Significant Difference
Unigene1803	2-A	CK	466.488473382288	1049.50629050818	757.997381945232	-1.16928	0.0632889706842268	-18.4753	3.2632183237657e-76	1.70535206882438e-74	Down
Unigene7675	2-A	CK	1205.30498097563	2088.65551235378	1646.98024666471	-0.793522	0.0429684240589297	-18.4676	3.76644887040362e-76	1.96658357567881e-74	No Significant Difference
Unigene41184	2-A	CK	1601.00602134877	2633.40477240259	2117.20539687568	-0.717279	0.0388439325482791	-18.4657	3.90250108618011e-76	2.03580473329063e-74	No Significant Difference
Unigene19292	2-A	CK	4961.06783865413	6765.73681628602	5863.40232747008	-0.447145	0.0242184137626326	-18.463	4.09797083651274e-76	2.13587115789784e-74	No Significant Difference
Unigene8829	2-A	CK	561.758953279111	1181.20654098459	871.482747131852	-1.07139	0.0580833338922936	-18.4458	5.63387026517721e-76	2.93377278016982e-74	Down
Unigene2373	2-A	CK	1961.71056745752	3047.60234722088	2504.6564573392	-0.635478	0.0344909113030075	-18.4245	8.35333346783867e-76	4.34603521072058e-74	No Significant Difference
Unigene6606	2-A	CK	618.916582831262	1277.65675290121	948.286667866235	-1.04528	0.0567390169392964	-18.4226	8.66095127614476e-76	4.50207938849049e-74	Down
Unigene6847	2-A	CK	952.010918909662	1754.67255519329	1353.34173705148	-0.880871	0.0478618572921933	-18.4045	1.21006032951219e-75	6.28447570068128e-74	No Significant Difference
Unigene29501	2-A	CK	307.85006516639	798.618601032775	553.234333099582	-1.3755	0.0747501068743084	-18.4014	1.2807485520627e-75	6.64569977843813e-74	Down
Unigene19233	2-A	CK	1789.59767275973	2831.07507067666	2310.3363717182	-0.662203	0.0359882247285281	-18.4005	1.30048080695308e-75	6.74211179023656e-74	No Significant Difference
Unigene109071	2-A	CK	484.856200958689	1099.28881684548	792.072508902083	-1.1807	0.0641912244342868	-18.3935	1.48212419923656e-75	7.67700986774471e-74	Down
Unigene21594	2-A	CK	80.4745014551852	402.452749484015	241.464	-2.31484	0.125856881516221	-18.3926	1.50486012702818e-75	7.78788400487058e-74	Down
Unigene10744	2-A	CK	462.98287719142	1034.25154349134	748.617210341382	-1.15946	0.0630392827524422	-18.3926	1.50624226009801e-75	7.78815068249085e-74	Down
Unigene174950	2-A	CK	883.104632276565	1649.8248669993	1266.46474963793	-0.901384	0.0490107593619439	-18.3916	1.53500533047472e-75	7.92986734316114e-74	No Significant Difference
Unigene4	2-A	CK	966.103137692882	1747.3562195016	1356.72967859724	-0.85554	0.0465663934587416	-18.3725	2.18262261855925e-75	1.12655277325301e-73	No Significant Difference
Unigene107634	2-A	CK	508.596662536113	128.279766943666	318.438214739889	1.98598849717652	0.10811758392952	18.3687835502424	2.33588608168612e-75	1.20459690085612e-73	Up
Unigene8817	2-A	CK	1026.63917592955	1825.06669618258	1425.85293605607	-0.829558	0.0451796956773962	-18.3613	2.68065515063283e-75	1.38117453012051e-73	No Significant Difference
Unigene1450	2-A	CK	934.603676365979	1727.0183406037	1330.81100848484	-0.885026	0.048203076277049	-18.3604	2.72744384662593e-75	1.40404587323538e-73	No Significant Difference
Unigene10573	2-A	CK	3301.45300382661	4782.18697008069	4041.81998695365	-0.533759	0.0290889369944522	-18.3492	3.34873060625494e-75	1.72235985162309e-73	No Significant Difference
Unigene7457	2-A	CK	1073.79565817477	1899.48962505499	1486.64264161488	-0.82375	0.0449022940711838	-18.3454	3.59390722093715e-75	1.84683918831144e-73	No Significant Difference
Unigene9373	2-A	CK	1212.41331451703	2091.06867943846	1651.74099697774	-0.787113	0.0429331627595885	-18.3335	4.47533313537136e-75	2.29776950654755e-73	No Significant Difference
Unigene48659	2-A	CK	903.167453067487	358.299841535875	630.733647301681	1.33476365838375	0.0728639781945823	18.3185668893796	5.88420079816099e-75	3.01847639717056e-73	Up
Unigene8013	2-A	CK	1550.46972912978	2585.17979271543	2067.8247609226	-0.736658	0.0402339228295516	-18.3094	6.96527922722086e-75	3.56991907573086e-73	No Significant Difference
Unigene1842	2-A	CK	1611.96642665023	2590.63643888032	2101.30143276527	-0.68459	0.0373947535290749	-18.3071	7.26279788571825e-75	3.71914980795254e-73	No Significant Difference
Unigene2173	2-A	CK	618.960701115597	1280.06018380973	949.510442462665	-1.04798	0.0572470059301194	-18.3063	7.36709492032433e-75	3.76926077606209e-73	Down
Unigene42238	2-A	CK	1245.41528181969	2178.87345788498	1712.14436985233	-0.806831	0.0440923327684151	-18.2987	8.47984790097941e-75	4.33479456325088e-73	No Significant Difference
Unigene5030	2-A	CK	882.36052759447	1626.78931749264	1254.57492254355	-0.881931	0.0482065787867895	-18.2948	9.1000294552474e-75	4.64776460772326e-73	No Significant Difference
Unigene6985	2-A	CK	660.473973194552	1319.45526632116	989.964619757857	-0.998869	0.0546202774815267	-18.2875	1.04044475351714e-74	5.3093523860603e-73	No Significant Difference
Unigene2230	2-A	CK	1492.58560821665	2438.69356720927	1965.63958771296	-0.707929	0.0387212839275275	-18.2827	1.13670895047373e-74	5.79553236761131e-73	No Significant Difference
Unigene149212	2-A	CK	1813.26366296595	2921.93612523914	2367.59989410254	-0.68748	0.0376203367266859	-18.2742	1.32925795869421e-74	6.77134878854055e-73	No Significant Difference
Unigene100964	2-A	CK	21.2937747856119	283.712097140863	152.502935963237	-3.73311	0.204408558484727	-18.263	1.63098265763135e-74	8.30113442902789e-73	Down
Unigene37369	2-A	CK	144.194023724894	520.145663214752	332.169843469823	-1.84707	0.101185994504325	-18.2542	1.9173516007478e-74	9.75017433044047e-73	Down
Unigene9311	2-A	CK	2811.34149485598	4144.87372776123	3478.10761130861	-0.560141	0.0306919749879218	-18.2504	2.05396819471275e-74	1.0435834410133e-72	No Significant Difference
Unigene107667	2-A	CK	906.764179132716	375.937060902763	641.350620017739	1.27026605691379	0.0696136524663641	18.2473697602286	2.17113900322874e-74	1.10215903727651e-72	Up
Unigene118155	2-A	CK	291.538479493487	765.656310409548	528.597394951518	-1.39358	0.0763749598016637	-18.2466	2.20207135911713e-74	1.11689288319311e-72	Down
Unigene23135	2-A	CK	431.426069581181	91.1656355787382	261.295852579959	2.24376851018799	0.123004070779512	18.2414166943304	2.42101374456115e-74	1.22687753664856e-72	Up
Unigene9233	2-A	CK	324.227001606496	821.180431318764	572.70371646263	-1.34175	0.073576342755385	-18.2361	2.66768251115269e-74	1.35071042439687e-72	Down
Unigene12123	2-A	CK	592.130270299778	1220.14032729528	906.135298797531	-1.04365	0.0572382928435309	-18.2335	2.80029867438728e-74	1.41663164831946e-72	Down
Unigene18076	2-A	CK	1838.89550047904	2886.74056377626	2362.81803212765	-0.650901	0.035725665018394	-18.2194	3.61936834452175e-74	1.82940629165114e-72	No Significant Difference
Unigene9592	2-A	CK	183.855518883642	581.946400944852	382.900959914247	-1.66463	0.0913713073174671	-18.2183	3.69202790640735e-74	1.86452187566807e-72	Down
Unigene22025	2-A	CK	1945.09764989273	3085.30883864032	2515.20324426652	-0.665919	0.0365560034666336	-18.2164	3.82462431486002e-74	1.92981970494027e-72	No Significant Difference
Unigene8838	2-A	CK	2570.50085763928	3823.54943814339	3197.02514789133	-0.573245	0.0314801685636305	-18.2097	4.3211282698173e-74	2.17846648372675e-72	No Significant Difference
Unigene5348	2-A	CK	1616.02062536894	2619.04621851218	2117.53342194056	-0.696537	0.0382509115323647	-18.2097	4.32489304817964e-74	2.17848808092085e-72	No Significant Difference
Unigene65141	2-A	CK	386.10375668068	70.3081939911564	228.205975335918	2.45614199276596	0.134885147797954	18.2091359416757	4.36785784229605e-74	2.19823806850757e-72	Up
Unigene16951	2-A	CK	22075.1631606475	26563.3829433924	24319.2730520199	-0.266829	0.0146548426788169	-18.2076	4.49312836158262e-74	2.25934103206007e-72	No Significant Difference
Unigene147264	2-A	CK	79.6089541161699	392.589125919664	236.099040017917	-2.29942	0.126292223828316	-18.2071	4.53013753723987e-74	2.27599553813036e-72	Down
Unigene6350	2-A	CK	784.647196080598	294.731664584178	539.689430332388	1.41260130365846	0.0776141528495282	18.200305637518	5.13206486535542e-74	2.57619973099586e-72	Up
Unigene8531	2-A	CK	3242.55206978713	4619.04664448787	3930.7993571375	-0.510605	0.0280581534706558	-18.1981	5.34180399878926e-74	2.67918705958127e-72	No Significant Difference
Unigene23617	2-A	CK	35.5594826733187	306.758111356111	171.158797014715	-3.10835	0.170858515298957	-18.1926	5.91135870877674e-74	2.9623093885566e-72	Down
Unigene290	2-A	CK	1544.80752450529	2535.85017372978	2040.32884911753	-0.714396	0.0392710533504721	-18.1914	6.0365280670085e-74	3.02244674328549e-72	No Significant Difference
Unigene39200	2-A	CK	407.359179641182	945.924448482324	676.641814061753	-1.21541	0.066846396902541	-18.1822	7.14300293150017e-74	3.5733940562704e-72	Down
Unigene18202	2-A	CK	688.570662425572	1388.00754363244	1038.28910302901	-1.01243	0.0557024311586308	-18.1756	8.04841728402962e-74	4.02290275022663e-72	Down
Unigene21586	2-A	CK	340.728288415741	853.918454866628	597.323371641185	-1.32444	0.0728896860762815	-18.1704	8.85137466171921e-74	4.42047619731303e-72	Down
Unigene1153	2-A	CK	1253.97948418546	2121.76239530096	1687.87093974321	-0.758807	0.0417681792452026	-18.1671	9.40083261544104e-74	4.69087923115413e-72	No Significant Difference
Unigene59426	2-A	CK	19.0118813170469	286.247087305211	152.629484311129	-3.90131	0.214840431341542	-18.1591	1.08797726976209e-73	5.42422466579597e-72	Down
Unigene221739	2-A	CK	254.880341510004	712.260243995677	483.57029275284	-1.4827	0.0816783672154911	-18.1529	1.21900944617197e-73	6.07232696969292e-72	Down
Unigene32054	2-A	CK	301.905975325171	781.592002769596	541.748989047383	-1.37517	0.0757628047387693	-18.151	1.26004627633228e-73	6.27140889455825e-72	Down
Unigene3655	2-A	CK	307.934640811362	793.958214075568	550.946427443465	-1.36876	0.0754284624855168	-18.1464	1.37026039399265e-73	6.81416407143446e-72	Down
Unigene32492	2-A	CK	13811.9194704851	17185.8240406148	15498.9	-0.31505	0.0173880969943218	-18.1187	2.26908435575284e-73	1.12743443486052e-71	No Significant Difference
Unigene57134	2-A	CK	155.709453294467	532.114791593059	343.912122443763	-1.77372	0.0979141361369574	-18.1151	2.42372592730292e-73	1.20324938295986e-71	Down
Unigene16201	2-A	CK	275.958636052116	742.023824641327	508.991230346722	-1.42517	0.07874446266998	-18.0987	3.26137290091138e-73	1.61772387511224e-71	Down
Unigene58149	2-A	CK	1315.55083457019	2210.93436819044	1763.24260138032	-0.74811	0.0413590548692013	-18.0882	3.94879210994146e-73	1.95704276872975e-71	No Significant Difference
Unigene7474	2-A	CK	296.26927762635	772.036982743908	534.153130185129	-1.38165	0.0764000376000296	-18.0844	4.23250220712959e-73	2.09587636789765e-71	Down
Unigene24068	2-A	CK	2692.88178423704	1664.66765435513	2178.77471929608	0.694573654315442	0.0384246183969959	18.0762668125741	4.90165196168085e-73	2.42517828376282e-71	No Significant Difference
Unigene1384	2-A	CK	2101.82390911028	3213.76976173217	2657.79683542123	-0.612095	0.0338674144590165	-18.0733	5.17507933455313e-73	2.55829872069873e-71	No Significant Difference
Unigene73998	2-A	CK	10.5020123886954	304.925683694847	157.713848041771	-4.85789	0.268961334773415	-18.0617	6.38630620508872e-73	3.15440412227888e-71	Down
Unigene21887	2-A	CK	5517.19920763516	7327.20844519637	6422.20382641576	-0.409384	0.022671831443808	-18.057	6.95589564216582e-73	3.43284593449922e-71	No Significant Difference
Unigene61632	2-A	CK	5608.65967028268	3922.85315670601	4765.75641349434	0.515810995438724	0.0285738174051457	18.0518755378424	7.62566947739011e-73	3.76021954659748e-71	No Significant Difference
Unigene59423	2-A	CK	417.821613166568	81.6209345551489	249.721273860859	2.35378158531775	0.130423800171058	18.0471783695202	8.30253134240815e-73	4.09053419194017e-71	Up
Unigene54319	2-A	CK	85.4604422187569	400.705347947808	243.082895083283	-2.22654	0.123393627019096	-18.0442	8.76157548566906e-73	4.31306791212528e-71	Down
Unigene29229	2-A	CK	379.610882857288	943.44497285317	661.527927855229	-1.31294	0.0727937533646331	-18.0365	1.00789342400834e-72	4.95739579837243e-71	Down
Unigene4631	2-A	CK	2193.68723733473	3327.30569224496	2760.49646478985	-0.600947	0.0333210863542846	-18.0351	1.03400559746767e-72	5.08156017005709e-71	No Significant Difference
Unigene103051	2-A	CK	1371.18197925367	2268.75147376374	1819.96672650871	-0.726518	0.0403137627844256	-18.0216	1.31932461691882e-72	6.47830445913383e-71	No Significant Difference
Unigene4017	2-A	CK	1184.94169384126	2024.62088989773	1604.7812918695	-0.773465	0.042942841317842	-18.0115	1.58246999126612e-72	7.76391878112301e-71	No Significant Difference
Unigene15511	2-A	CK	1775.0156969517	2785.77491758744	2280.39530726957	-0.649544	0.0360951041329215	-17.9953	2.11915884137636e-72	1.03883154224958e-70	No Significant Difference
Unigene14818	2-A	CK	1775.82394697259	2820.19963121559	2298.01178909409	-0.666813	0.037063776921992	-17.991	2.29288303010247e-72	1.12305218941362e-70	No Significant Difference
Unigene73947	2-A	CK	533.856203610907	1174.86884360031	854.362523605606	-1.13931	0.0633281138228129	-17.9906	2.30969197009574e-72	1.1303393035257e-70	Down
Unigene38350	2-A	CK	3459.64908568485	4874.18224644551	4166.91566606518	-0.494449	0.0274887240325333	-17.9873	2.4491287307665e-72	1.19757689006261e-70	No Significant Difference
Unigene133066	2-A	CK	343.332237873654	49.8113006482978	196.571769260976	2.7861729712225	0.155059369563346	17.9684270551884	3.44340258923158e-72	1.68235222829978e-70	Up
Unigene27839	2-A	CK	560.110998398104	1195.67638621707	877.893692307586	-1.09225	0.0608109654207108	-17.9613	3.91242748309675e-72	1.90991070069338e-70	Down
Unigene20548	2-A	CK	2179.51435440193	3300.68133405546	2740.0978442287	-0.59931	0.0333829543257162	-17.9526	4.58192462390744e-72	2.23487191801605e-70	No Significant Difference
Unigene619	2-A	CK	830.987340297153	327.541495675707	579.26441798643	1.34423477982587	0.074900800317198	17.9468680459109	5.07741570264448e-72	2.47448974597406e-70	Up
Unigene252427	2-A	CK	102.642679205586	426.815167439622	264.728923322604	-2.05555	0.114536030855614	-17.9467	5.08921455534382e-72	2.47817651529808e-70	Down
Unigene93437	2-A	CK	1570.05406079736	839.521658605169	1204.78785970127	0.902449001320477	0.0503023527735374	17.940492870847	5.69477809372448e-72	2.77074860019773e-70	No Significant Difference
Unigene9127	2-A	CK	1982.13148746325	3064.40789854227	2523.26969300276	-0.628396	0.0350538078664787	-17.9266	7.31023622411737e-72	3.55378269463301e-70	No Significant Difference
Unigene83568	2-A	CK	93.5202093062374	410.942088483302	252.23114889477	-2.1368	0.119225130116996	-17.9224	7.88416749348682e-72	3.82961168100645e-70	Down
Unigene127542	2-A	CK	206.971623355339	617.629095452446	412.300359403893	-1.57895	0.0881071736621847	-17.9208	8.11548725149871e-72	3.93870302087455e-70	Down
Unigene3140	2-A	CK	956.41580426862	408.48	682.44780093151	1.22774428413583	0.0685397160671542	17.9128883891626	9.35524408540702e-72	4.53663456141639e-70	Up
Unigene93528	2-A	CK	396.699116816222	78.0698709222466	237.384493869234	2.34432075245869	0.130877013632759	17.912394907152	9.43856539278574e-72	4.57325058779091e-70	Up
Unigene3969	2-A	CK	898.475647634254	1666.99073343503	1282.73319053464	-0.892463	0.0498266344607922	-17.9114	9.61666624196489e-72	4.65569141280767e-70	No Significant Difference
Unigene2846	2-A	CK	791.321521730392	1538.79757499291	1165.05954836165	-0.95871	0.0535372741391143	-17.9073	1.03357487348939e-71	4.99968354712458e-70	No Significant Difference
Unigene12650	2-A	CK	244.557054689821	686.491313900063	465.524184294942	-1.48989	0.0832172357102649	-17.9036	1.10567950882948e-71	5.34405675733263e-70	Down
Unigene159987	2-A	CK	100.832915034188	426.490658475784	263.661786754986	-2.08369	0.116401351978758	-17.9009	1.15952711122479e-71	5.59969318045365e-70	Down
Unigene50993	2-A	CK	627.325085122371	1261.77890347814	944.551994300255	-1.00866	0.056381307730781	-17.8901	1.40958813465775e-71	6.80169852511564e-70	Down
Unigene14	2-A	CK	2717.37754928067	3971.17560401397	3344.27657664732	-0.547552	0.0306259743537686	-17.8787	1.72878187805185e-71	8.33503559343106e-70	No Significant Difference
Unigene272	2-A	CK	1092.39120108981	1925.3470928222	1508.87	-0.817795	0.0457458834189754	-17.8769	1.78486478663611e-71	8.59834739313567e-70	No Significant Difference
Unigene111696	2-A	CK	909.087415662511	1706.26370145381	1307.67555855816	-0.910128	0.050919053945284	-17.874	1.87980758422224e-71	9.04827448290395e-70	No Significant Difference
Unigene23801	2-A	CK	641.498853755759	1272.72699267849	957.112923217125	-0.988415	0.0552998501813034	-17.8737	1.88899006282033e-71	9.08500224872117e-70	No Significant Difference
Unigene20004	2-A	CK	885.388876106731	366.078344765219	625.733610435975	1.27429168034692	0.0713631463133754	17.8564391591025	2.57555313038605e-71	1.23768226826458e-69	Up
Unigene118515	2-A	CK	58.0850208335789	337.082860000541	197.58394041706	-2.53565	0.142120829270211	-17.8415	3.36530313338441e-71	1.6158700385572e-69	Down
Unigene130	2-A	CK	1461.59507982712	2381.94036794524	1921.76772388618	-0.703672	0.0394414188605763	-17.8409	3.3988759799474e-71	1.63065254083854e-69	No Significant Difference
Unigene157613	2-A	CK	21.4835176839039	284.833	153.158336713152	-3.73686	0.209465841389592	-17.8399	3.46086166838299e-71	1.65903107544738e-69	Down
Unigene92086	2-A	CK	141.845265862904	497.499106963109	319.672186413007	-1.81384	0.101696585612676	-17.8358	3.72628027100775e-71	1.78480286859537e-69	Down
Unigene17861	2-A	CK	1597.96261148348	2562.01735824937	2079.98998486642	-0.681838	0.038231390527995	-17.8345	3.81337586280105e-71	1.82502618663621e-69	No Significant Difference
Unigene13825	2-A	CK	272.542071403347	735.389530013716	503.965800708531	-1.43312	0.0804105443162784	-17.8225	4.72688754516983e-71	2.26037136361385e-69	Down
Unigene115642	2-A	CK	1184.82077397628	2038.42356205303	1611.62216801466	-0.782506	0.0439176479617125	-17.8176	5.16338626509783e-71	2.46708703250972e-69	No Significant Difference
Unigene37299	2-A	CK	111.295167105245	448.773504631733	280.034335868489	-2.01385	0.113068028076523	-17.8109	5.81394758327346e-71	2.77566203912381e-69	Down
Unigene18112	2-A	CK	540.727733698769	1159.06396447079	849.895849084779	-1.09958	0.0617588158081156	-17.8044	6.53807816909072e-71	3.1188284703753e-69	Down
Unigene93795	2-A	CK	1137.77320343198	541.666912039453	839.720057735718	1.07144988025079	0.0601906971620071	17.8009215837276	6.95154601770601e-71	3.31336270327647e-69	Up
Unigene28114	2-A	CK	1640.91343481943	2669.97725573815	2155.44534527879	-0.702531	0.0394763357470333	-17.7963	7.55490430009955e-71	3.59801548892699e-69	No Significant Difference
Unigene5008	2-A	CK	1061.27997605157	1919.73650382145	1490.50823993651	-0.855538	0.0480795622664258	-17.7942	7.83473866353898e-71	3.72825275378536e-69	No Significant Difference
Unigene12674	2-A	CK	287.454931471084	749.021421386469	518.238176428777	-1.38401	0.077816211091097	-17.7856	9.13927083900676e-71	4.34549684384975e-69	Down
Unigene8612	2-A	CK	1646.52061616676	2647.74605604791	2147.13333610734	-0.684403	0.0384843689667843	-17.7839	9.4162925565814e-71	4.473579704783e-69	No Significant Difference
Unigene6566	2-A	CK	315.09427479211	787.931853707883	551.513064249996	-1.32028	0.0742709577405029	-17.7766	1.07365418365809e-70	5.09667907734727e-69	Down
Unigene6003	2-A	CK	497.855538094235	1079.73524815956	788.795393126898	-1.11775	0.062881240922697	-17.7755	1.09413051661346e-70	5.18967206384947e-69	Down
Unigene22136	2-A	CK	479.366536366353	117.321250922455	298.343893644404	2.03239238491856	0.114360207927178	17.7718493325296	1.16776726555512e-70	5.53446039030015e-69	Up
Unigene11026	2-A	CK	876.91731724154	1608.79450774291	1242.85591249223	-0.875216	0.0492549942862567	-17.7691	1.22704176536012e-70	5.81067812041207e-69	No Significant Difference
Unigene27300	2-A	CK	6914.12232640567	9026.49068163321	7970.30650401944	-0.384618	0.0216645819213659	-17.7533	1.6253002832672e-70	7.69041640096301e-69	No Significant Difference
Unigene9922	2-A	CK	1196.94519255837	580.872825488459	888.909009023413	1.04260820722015	0.0587377319051212	17.7502292547534	1.71651888191629e-70	8.11547388347677e-69	Up
Unigene10157	2-A	CK	4149.7834628997	5677.96985932845	4913.87666111407	-0.452557	0.025499413250105	-17.7477	1.79466526859032e-70	8.47809143146572e-69	No Significant Difference
Unigene24983	2-A	CK	2888.35949709369	4152.14060160156	3520.25004934763	-0.523084	0.0294813125696562	-17.7429	1.95630798614144e-70	9.23424699490683e-69	No Significant Difference
Unigene230	2-A	CK	1625.91322388361	2622.81844373302	2124.36583380832	-0.690519	0.038935798812337	-17.7348	2.25891183816843e-70	1.06540184367314e-68	No Significant Difference
Unigene45244	2-A	CK	1346.74664245666	2268.73084450598	1807.73874348132	-0.751288	0.0423632977527757	-17.7344	2.27457055020423e-70	1.0719234208857e-68	No Significant Difference
Unigene3312	2-A	CK	1127.52046928434	1938.46687006937	1532.99366967685	-0.781608	0.0440897284682547	-17.7277	2.56483587306429e-70	1.20774262659957e-68	No Significant Difference
Unigene29529	2-A	CK	591.209643515127	1225.23945010636	908.224546810743	-1.05115	0.059351165663962	-17.7107	3.46507207023855e-70	1.63033869246891e-68	Down
Unigene143448	2-A	CK	1539.71133986891	2499.72046135503	2019.71590061197	-0.699504	0.0395187085689687	-17.7006	4.1502128992609e-70	1.9511334233465e-68	No Significant Difference
Unigene220	2-A	CK	1503.22171230085	2435.1339592914	1969.17783579613	-0.696284	0.0393517102305347	-17.6939	4.67523925605034e-70	2.1946646117796e-68	No Significant Difference
Unigene3949	2-A	CK	3162.99378098142	4513.61029138012	3838.30203618077	-0.513598	0.0290268737833507	-17.6939	4.67572187539793e-70	2.1946646117796e-68	No Significant Difference
Unigene21	2-A	CK	1914.27703320789	2966.26410068296	2440.27056694542	-0.631975	0.0357240102233767	-17.6905	4.96436858932912e-70	2.32828091267646e-68	No Significant Difference
Unigene36477	2-A	CK	1171.21633917146	1979.11778865267	1575.16706391206	-0.75654	0.0427684052348308	-17.6892	5.07649965781613e-70	2.37896398295946e-68	No Significant Difference
Unigene257863	2-A	CK	78.927292489057	375.224712687363	227.07600258821	-2.24994	0.127219972375694	-17.6854	5.42977056760776e-70	2.5424792087412e-68	Down
Unigene13231	2-A	CK	1850.45364704369	1062.83589329778	1456.64477017073	0.799579035519383	0.0452624766055291	17.6654	7.74835743160197e-70	3.62525266849796e-68	No Significant Difference
Unigene4580	2-A	CK	1839.05692666988	2927.98640394624	2383.52166530806	-0.671901	0.0380392115568532	-17.6634	8.02927085595817e-70	3.75368412516044e-68	No Significant Difference
Unigene36593	2-A	CK	445.440428250991	1016.61198697624	731.026207613617	-1.18996	0.0674065838470657	-17.6535	9.56106460421139e-70	4.46623042577093e-68	Down
Unigene15356	2-A	CK	675.821447469724	1349.72319197402	1012.77231972187	-1.00044	0.056684668342827	-17.6493	1.03026103560424e-69	4.80878857057032e-68	Down
Unigene34332	2-A	CK	33.6312886909143	285.874978631039	159.753133660977	-3.08455	0.174788727685276	-17.6473	1.06679113283191e-69	4.97532683631748e-68	Down
Unigene656	2-A	CK	1144.18144544192	1954.72024354282	1549.45084449237	-0.772469	0.0438177712021061	-17.6291	1.47208715862485e-69	6.86009024534008e-68	No Significant Difference
Unigene201300	2-A	CK	140.864196425103	496.811800030226	318.837998227665	-1.81927	0.10321957819489	-17.6253	1.57566076984209e-69	7.33691332693935e-68	Down
Unigene4543	2-A	CK	771.667592208226	1438.45394423589	1105.06076822206	-0.898081	0.050973800241177	-17.6185	1.77708253947581e-69	8.26823673434486e-68	No Significant Difference
Unigene15594	2-A	CK	2769.9804995508	4004.53317370643	3387.25683662861	-0.531944	0.0301994116502958	-17.6144	1.91097965723806e-69	8.88415808719626e-68	No Significant Difference
Unigene15933	2-A	CK	1955.19153142741	3011.97163530708	2483.58158336725	-0.623643	0.0354314949939747	-17.6014	2.40392755776258e-69	1.11670066574128e-67	No Significant Difference
Unigene2816	2-A	CK	1354.9147005227	2243.37664833904	1799.14567443087	-0.728079	0.0413715401369138	-17.5985	2.52735040943024e-69	1.17310346403142e-67	No Significant Difference
Unigene41123	2-A	CK	498.432800086036	131.104351653127	314.768575869582	1.92818775961608	0.109701922893832	17.5766085839913	3.72182942030968e-69	1.72616796989022e-67	Up
Unigene22037	2-A	CK	1077.51748782061	1858.51050236709	1468.01399509385	-0.787302	0.0447986019046922	-17.5743	3.8796292613512e-69	1.79793016861558e-67	No Significant Difference
Unigene12716	2-A	CK	257.81454730199	701.137709932376	479.476128617183	-1.44385	0.0822060532328561	-17.5638	4.6670363467944e-69	2.16112582606189e-67	Down
Unigene8675	2-A	CK	441.311164794131	966.782510783581	704.046837788856	-1.13124	0.0644222529795105	-17.5597	5.01007644843217e-69	2.31814058974849e-67	Down
Unigene3659	2-A	CK	2198.22693304199	3276.24255082495	2737.23474193347	-0.575693	0.0327891946508063	-17.5574	5.22134659027744e-69	2.41398607642598e-67	No Significant Difference
Unigene8271	2-A	CK	1053.58667702906	1835.56127869543	1444.57397786225	-0.800775	0.0456177283290721	-17.554	5.5399397553436e-69	2.55925977758497e-67	No Significant Difference
Unigene68860	2-A	CK	398.862580473781	919.334402473683	659.098491473732	-1.2051	0.0686528209100788	-17.5535	5.58925364244325e-69	2.58000477086629e-67	Down
Unigene8208	2-A	CK	1219.26791392024	2063.31628034407	1641.29209713216	-0.759289	0.0432621007422022	-17.5509	5.85421014984847e-69	2.70017946635761e-67	No Significant Difference
Unigene57403	2-A	CK	2100.90764029233	3219.11496402113	2660.01130215673	-0.614947	0.0350506298909066	-17.5445	6.54889869192944e-69	3.01821723887655e-67	No Significant Difference
Unigene107184	2-A	CK	132.455136783374	495.670645460705	314.06289112204	-1.90228	0.108436638001773	-17.5428	6.75677356284029e-69	3.11157130925732e-67	Down
Unigene13121	2-A	CK	1842.16418808269	2871.95123357195	2357.05771082732	-0.640488	0.0365121181070627	-17.5418	6.87107440487802e-69	3.16172056597418e-67	No Significant Difference
Unigene10960	2-A	CK	657.526414117716	1308.13913077582	982.832772446768	-0.990422	0.0564749950782826	-17.5374	7.42976047508769e-69	3.41611398560375e-67	No Significant Difference
Unigene14581	2-A	CK	1459.03984424304	2369.90759747136	1914.4737208572	-0.699672	0.0399541049801392	-17.5119	1.16245141848172e-68	5.34061569663684e-67	No Significant Difference
Unigene16802	2-A	CK	502.626047579521	1055.45466533674	779.040356458132	-1.07084	0.061157448081516	-17.5096	1.20981265576538e-68	5.5538466317336e-67	Down
Unigene40298	2-A	CK	1277.47999697432	2109.46556696654	1693.47278197043	-0.723028	0.0412949449434516	-17.5089	1.22618640196343e-68	5.62460159038571e-67	No Significant Difference
Unigene865	2-A	CK	1964.55132757223	3001.08211467413	2482.81672112318	-0.611313	0.03492204170053	-17.5051	1.31043196533315e-68	6.00633464079207e-67	No Significant Difference
Unigene4274	2-A	CK	592.899429690613	1200.60188886795	896.750659279282	-1.01614	0.0580667450190947	-17.4996	1.44322687172857e-68	6.60982097254657e-67	Down
Unigene6833	2-A	CK	553.937537830069	1163.46	858.696431884534	-1.07242	0.061325469219337	-17.4874	1.7887335936746e-68	8.18579874678406e-67	Down
Unigene176	2-A	CK	2028.38361832741	3110.87396481698	2569.6287915722	-0.61708	0.0352908839912413	-17.4855	1.84633962635166e-68	8.44282067734288e-67	No Significant Difference
Unigene28321	2-A	CK	7039.75496816047	9169.4549549285	8104.60496154448	-0.380875	0.0218045873423916	-17.4677	2.52594487368184e-68	1.15414581890298e-66	No Significant Difference
Unigene243	2-A	CK	1371.26293573689	2253.61111000891	1812.4370228729	-0.717994	0.0411083117764854	-17.4659	2.60565038459921e-68	1.1896359021917e-66	No Significant Difference
Unigene4548	2-A	CK	3764.58068326439	5252.94766489299	4508.76417407869	-0.481155	0.0275694423440939	-17.4525	3.29704382276191e-68	1.50412526882368e-66	No Significant Difference
Unigene13378	2-A	CK	289.622760298605	737.080767159756	513.351763729181	-1.34606	0.0771362689347218	-17.4504	3.42099494213532e-68	1.5594568143156e-66	Down
Unigene6908	2-A	CK	1363.48925773394	2248.65717109416	1806.07321441405	-0.723166	0.0414458418407614	-17.4484	3.53726245960259e-68	1.61120240484824e-66	No Significant Difference
Unigene3335	2-A	CK	906.05613208261	1632.40426023553	1269.23019615907	-0.84862	0.04863742350704	-17.4479	3.57249546366577e-68	1.62598547421323e-66	No Significant Difference
Unigene18067	2-A	CK	1301.54393744015	2188.29120692015	1744.91757218015	-0.748179	0.0428839412170053	-17.4466	3.65306604135526e-68	1.66136447914969e-66	No Significant Difference
Unigene1718	2-A	CK	1145.26158732385	1975.39014507863	1560.32586620124	-0.785434	0.0450194080954027	-17.4466	3.65625438330941e-68	1.66152348842766e-66	No Significant Difference
Unigene44981	2-A	CK	1271.47486536738	643.367252135979	957.421058751681	0.982874580545669	0.0563373264661601	17.4462411015554	3.67644982842718e-68	1.66940484800366e-66	No Significant Difference
Unigene12122	2-A	CK	1829.70998841214	2818.63462725492	2324.17230783353	-0.623195	0.0357265249414046	-17.4435	3.85815726690442e-68	1.75055661231925e-66	No Significant Difference
Unigene5659	2-A	CK	543.286860626083	1127.10767019083	835.197265408456	-1.05215	0.0603320779656968	-17.4393	4.15109514489921e-68	1.88201200562429e-66	Down
Unigene77925	2-A	CK	285.440662624015	742.762639160809	514.101650892412	-1.37858	0.0790596943117256	-17.4372	4.30508700671343e-68	1.95031770580452e-66	Down
Unigene15660	2-A	CK	273.051004340717	719.068248126428	496.059626233572	-1.40077	0.0803378260551846	-17.436	4.39472743866488e-68	1.98938740690251e-66	Down
Unigene15395	2-A	CK	290.217029295691	738.129039061955	514.173034178823	-1.34606	0.0772408132359055	-17.4268	5.16325033909154e-68	2.33547299534287e-66	Down
Unigene47806	2-A	CK	229.133099980708	643.505018528555	436.319059254631	-1.48946	0.0854813645401273	-17.4244	5.38905900475706e-68	2.43572982708444e-66	Down
Unigene46194	2-A	CK	66.7411696569363	361.472831234663	214.107	-2.43135	0.139549263331264	-17.4229	5.53073515719701e-68	2.49783533553934e-66	Down
Unigene3039	2-A	CK	2945.57632785427	4217.22523278922	3581.40078032174	-0.518261	0.0297592318799805	-17.4151	6.33397593175353e-68	2.85839587711231e-66	No Significant Difference
Unigene86508	2-A	CK	182.465614345565	554.733115569917	368.599364957741	-1.60406	0.092148702289183	-17.4073	7.26907623487158e-68	3.27786056319929e-66	Down
Unigene3286	2-A	CK	1671.36503289012	928.253885424763	1299.80945915744	0.848385337749821	0.0487667020288746	17.3968159103213	8.72182556550424e-68	3.92992434314495e-66	No Significant Difference
Unigene14450	2-A	CK	202.408582426423	617.746078134339	410.077330280381	-1.61291	0.092716160224617	-17.3962	8.81951763237757e-68	3.97088605031301e-66	Down
Unigene14594	2-A	CK	9.12612361978256	295.07763625497	152.101879937376	-5.03829	0.289642056414888	-17.3949	9.02269035448966e-68	4.05923973204177e-66	Down
Unigene6868	2-A	CK	3587.73922991602	4982.11498015812	4284.92710503707	-0.47371	0.0272441566759876	-17.3876	1.02468274497991e-67	4.60642901278181e-66	No Significant Difference
Unigene13569	2-A	CK	953.934705960154	1704.87037000747	1329.40253798381	-0.836479	0.0481148899982737	-17.385	1.0712281222771e-67	4.81197645625486e-66	No Significant Difference
Unigene2731	2-A	CK	912.489309261066	1627.48271499708	1269.98601212907	-0.83563	0.0480748371828775	-17.3819	1.13215121751489e-67	5.08174408837149e-66	No Significant Difference
Unigene15116	2-A	CK	847.192907574828	1542.33256709928	1194.76273733705	-0.86347	0.0496777404034051	-17.3814	1.14069308746557e-67	5.11616146378904e-66	No Significant Difference
Unigene13264	2-A	CK	803.041978767571	1475.55468217164	1139.2983304696	-0.876845	0.050450914490643	-17.3802	1.16610689693607e-67	5.22614110142152e-66	No Significant Difference
Unigene14856	2-A	CK	267.278151172813	702.412729845582	484.845440509197	-1.39309	0.0801793116187029	-17.3746	1.28418575710152e-67	5.75093164107948e-66	Down
Unigene84410	2-A	CK	182.568619894878	565.983534143156	374.276077019017	-1.63438	0.0940811131112273	-17.3721	1.34295529784502e-67	6.0095196130097e-66	Down
Unigene2326	2-A	CK	940.748560993956	1670.6206947337	1305.68462786383	-0.828628	0.0477309337814137	-17.3604	1.64584684097212e-67	7.3592865889182e-66	No Significant Difference
Unigene21267	2-A	CK	213.000281638267	632.91958159076	422.959931614513	-1.57576	0.0907730936306998	-17.3594	1.67577796260726e-67	7.48740152132561e-66	Down
Unigene2282	2-A	CK	773.153857339064	1463.80819868542	1118.48102801224	-0.919583	0.0530168832862455	-17.3451	2.14835287759849e-67	9.59155166122939e-66	No Significant Difference
Unigene8088	2-A	CK	637.558496461812	1261.07350842479	949.316002443299	-0.982543	0.0566555687655742	-17.3424	2.25157357854069e-67	1.00447296589608e-65	No Significant Difference
Unigene4166	2-A	CK	492.888822208433	1039.83848708984	766.363654649135	-1.07789	0.0621548266890124	-17.342	2.26799121299378e-67	1.0110266084367e-65	Down
Unigene15302	2-A	CK	730.876669536564	1379.43821124653	1055.15744039155	-0.917769	0.0529220972362451	-17.3419	2.27132603046613e-67	1.0117426475587e-65	No Significant Difference
Unigene58320	2-A	CK	287.549032429409	732.819479724156	510.184256076782	-1.3503	0.0778638974480949	-17.3418	2.27397840121757e-67	1.01215383879594e-65	Down
Unigene10935	2-A	CK	621.883889577802	1225.02026722464	923.452078401222	-0.977924	0.0564006131828343	-17.3389	2.392937334816e-67	1.06429342814677e-65	No Significant Difference
Unigene63915	2-A	CK	378.747636914658	874.453841203775	626.600739059217	-1.20756	0.0696468766522846	-17.3383	2.41786885962319e-67	1.07456554459077e-65	Down
Unigene44101	2-A	CK	380.622905952168	77.3642631333811	228.993584542774	2.29937910357021	0.132725203233476	17.3243592592236	3.08107912779027e-67	1.36827498049084e-65	Up
Unigene3829	2-A	CK	678.368678569929	1310.10934330547	994.239	-0.948911	0.0548127857773659	-17.3119	3.82852180097497e-67	1.69891743391104e-65	No Significant Difference
Unigene70940	2-A	CK	2059.65034757946	1241.99040093825	1650.82037425885	0.729928331468965	0.0421638355523183	17.3117156422652	3.83806306096524e-67	1.70186112894967e-65	No Significant Difference
Unigene17833	2-A	CK	339.242874426811	804.942808817564	572.092841622187	-1.2472	0.0720537035292493	-17.3093	4.00131378916076e-67	1.77290611198614e-65	Down
Unigene120973	2-A	CK	310.566538283705	42.3818814045509	176.474209844128	2.87331159209231	0.166027583029931	17.3062303242367	4.22165771625499e-67	1.86912139024297e-65	Up
Unigene105377	2-A	CK	400.581151399074	86.212908950041	243.397030174558	2.21605007585459	0.128090350003663	17.3006793703914	4.64874479339136e-67	2.05665670069531e-65	Up
Unigene10594	2-A	CK	1385.44309155187	2261.3650382165	1823.40406488418	-0.706382	0.0408339297620772	-17.2989	4.79472312139749e-67	2.11963700165043e-65	No Significant Difference
Unigene118860	2-A	CK	44.8584257100088	297.536115437929	171.197270573969	-2.72982	0.157819799342189	-17.2971	4.95076102271745e-67	2.18696598808057e-65	Down
Unigene7425	2-A	CK	1892.90627538729	2976.08532337676	2434.49579938202	-0.651844	0.0377234625720193	-17.2795	6.70733662834248e-67	2.96068718094656e-65	No Significant Difference
Unigene20134	2-A	CK	2623.18954147521	3851.50528271473	3237.34741209497	-0.553056	0.0320195156601635	-17.2725	7.58422684047929e-67	3.34523271439407e-65	No Significant Difference
Unigene448	2-A	CK	3276.06662374759	4644.05184217405	3960.05923296082	-0.503562	0.0291547508188463	-17.272	7.63899859243373e-67	3.36685411606731e-65	No Significant Difference
Unigene49161	2-A	CK	441.661949364807	983.27289298755	712.467421176179	-1.15696	0.0670259739890478	-17.2613	9.19488843785062e-67	4.04955617122524e-65	Down
Unigene9970	2-A	CK	2467.29045616177	3607.33620585442	3037.3133310081	-0.548075	0.0317519891374592	-17.2611	9.22774123094825e-67	4.06096933826039e-65	No Significant Difference
Unigene2710	2-A	CK	502.486991601483	1056.87129248977	779.679142045624	-1.07136	0.0620719664622036	-17.26	9.41187047994073e-67	4.13888948956732e-65	Down
Unigene525	2-A	CK	1652.07215205693	2608.32985177867	2130.2010019178	-0.659855	0.038235959263191	-17.2574	9.83775190841295e-67	4.32292385098587e-65	No Significant Difference
Unigene105145	2-A	CK	1246.4925649546	2098.19930125072	1672.34593310266	-0.750532	0.0434997537310084	-17.2537	1.0495275377273e-66	4.6083943218842e-65	No Significant Difference
Unigene13746	2-A	CK	283.439747061797	718.302451505941	500.871099283869	-1.34296	0.0778445972742946	-17.2518	1.08429789694084e-66	4.75749926580541e-65	Down
Unigene69761	2-A	CK	436.734240585164	992.435224617464	714.584732601314	-1.18708	0.0688377652401648	-17.2447	1.22710547202119e-66	5.38005321220018e-65	Down
Unigene9909	2-A	CK	989.267774584092	1722.86996187238	1356.06886822823	-0.800234	0.0464393006706984	-17.2318	1.53212137941188e-66	6.7123200941884e-65	No Significant Difference
Unigene84020	2-A	CK	567.845647685108	1167.44705651488	867.646352099992	-1.04104	0.0604243510027432	-17.2288	1.6145942996822e-66	7.06834846332827e-65	Down
Unigene20702	2-A	CK	1788.35705375931	1034.29615619849	1411.3266049789	0.789944997407876	0.0458542976700475	17.2272837563027	1.65754235936113e-66	7.25094258862227e-65	No Significant Difference
Unigene41786	2-A	CK	1192.17694991078	2040.91924326676	1616.54809658877	-0.775126	0.0450093084397814	-17.2215	1.83277606204712e-66	8.01151722835549e-65	No Significant Difference
Unigene38961	2-A	CK	770.789611843638	1440.21580578084	1105.50270881224	-0.903486	0.0524635133684313	-17.2212	1.84031352384119e-66	8.03846200477231e-65	No Significant Difference
Unigene24830	2-A	CK	1298.27590511756	670.654798767982	984.465351942771	0.953760840783211	0.0553910338390218	17.2186863952575	1.92303388837288e-66	8.39351950189062e-65	No Significant Difference
Unigene79983	2-A	CK	140.98487866728	482.982370157869	311.983624412574	-1.78036	0.103414577909522	-17.2158	2.02301932597888e-66	8.82334904388004e-65	Down
Unigene20216	2-A	CK	347.653489456712	843.694186887232	595.673838171972	-1.27912	0.0743326187417088	-17.2081	2.30880467136232e-66	1.00622968145575e-64	Down
Unigene33713	2-A	CK	1037.13237445442	1789.06732011212	1413.09984728327	-0.786128	0.0456848188815944	-17.2077	2.32683072311196e-66	1.01333131736954e-64	No Significant Difference
Unigene153009	2-A	CK	123.881269411868	457.85613428799	290.868701849929	-1.88485	0.109573795570072	-17.2016	2.58180051619141e-66	1.12353431980074e-64	Down
Unigene2149	2-A	CK	592.821499002194	1214.48962503604	903.655562019115	-1.0345	0.0601482586308961	-17.1992	2.69161874032691e-66	1.17045420869297e-64	Down
Unigene2390	2-A	CK	585.894192425696	196.077245632829	390.985719029263	1.57960511689314	0.0919315166410052	17.1824111535279	3.59647101657905e-66	1.56276945116101e-64	Up
Unigene6482	2-A	CK	4968.75482973097	6884.94663886504	5926.85	-0.469541	0.0273320076862366	-17.1792	3.80433964819394e-66	1.65186798181335e-64	No Significant Difference
Unigene198	2-A	CK	2243.20604819744	3365.01282285389	2804.10943552566	-0.584941	0.0340593608129435	-17.1741	4.14691384407639e-66	1.79928105417076e-64	No Significant Difference
Unigene5793	2-A	CK	6454.46290373898	4841.13009996493	5647.79650185195	0.414906090883975	0.0241634555522559	17.1708094476263	4.39251521947865e-66	1.90443191341707e-64	No Significant Difference
Unigene1485	2-A	CK	1009.7798734294	1751.22907611326	1380.50447477133	-0.795202	0.0463262451035349	-17.1653	4.83243264143025e-66	2.09361298990047e-64	No Significant Difference
Unigene4484	2-A	CK	3840.96246712796	5269.55743493905	4555.2599510335	-0.455968	0.0265636586516254	-17.1651	4.84616147342706e-66	2.09800796746419e-64	No Significant Difference
Unigene9009	2-A	CK	321.559011943479	50.874973827186	186.216992885332	2.66010551505786	0.154982844308423	17.1638707943966	4.95016894379573e-66	2.14145113414122e-64	Up
Unigene16865	2-A	CK	734.096225608124	1412.92066487825	1073.50844524318	-0.945124	0.0550800196244794	-17.1591	5.37361942245328e-66	2.3229196337933e-64	No Significant Difference
Unigene9980	2-A	CK	406.127374504583	923.283391229866	664.705382867225	-1.18294	0.0689674657899083	-17.1522	6.0533718213335e-66	2.61483325516215e-64	Down
Unigene55977	2-A	CK	2322.09567870112	1444.72523690537	1883.41045780324	0.684462558971185	0.0399315988423418	17.1408753672395	7.35352319810393e-66	3.1741081586152e-64	No Significant Difference
Unigene9607	2-A	CK	1644.13274606491	928.575145113738	1286.35394558933	0.824391381775684	0.048108605355464	17.1360482326277	7.98998575016433e-66	3.44629223244561e-64	No Significant Difference
Unigene62138	2-A	CK	89.7514026290502	381.980334992594	235.865868810822	-2.09367	0.122243793523713	-17.127	9.33032080797322e-66	4.02145071584301e-64	Down
Unigene45698	2-A	CK	305.510030441061	767.46114690457	536.485588672815	-1.32951	0.0776371699231111	-17.1247	9.71749757844925e-66	4.18524540665352e-64	Down
Unigene4577	2-A	CK	760.391191167936	1435.69206035405	1098.04162576099	-0.914813	0.0534613396571339	-17.1117	1.21452139832538e-65	5.22699646804287e-64	No Significant Difference
Unigene17699	2-A	CK	1158.8973386944	1944.12488393266	1551.51111131353	-0.747153	0.0436666181131766	-17.1104	1.24142997874314e-65	5.33887862496801e-64	No Significant Difference
Unigene1861	2-A	CK	2215.61875852724	3302.55304835342	2759.08590344033	-0.575424	0.0336582471768958	-17.0961	1.58717418127262e-65	6.82077033803728e-64	No Significant Difference
Unigene32029	2-A	CK	943.073	425.791228682373	684.432147503136	1.14667612149917	0.0671025022995397	17.0884256503656	1.80994609037999e-65	7.77241046339186e-64	Up
Unigene5879	2-A	CK	1026.24425146474	1771.58114208274	1398.91269677374	-0.788382	0.046137531525524	-17.0876	1.83421049856796e-65	7.8708339216775e-64	No Significant Difference
Unigene50372	2-A	CK	432.01291880044	104.967512172581	268.49021548651	2.04075494748097	0.119486866139785	17.0793243928043	2.11554181549207e-65	9.0714123078803e-64	Up
Unigene4857	2-A	CK	863.360465783897	1572.38317201145	1217.87181889767	-0.864169	0.050607035356716	-17.0761	2.23710425787317e-65	9.58564782705522e-64	No Significant Difference
Unigene13227	2-A	CK	1663.32630242464	2591.08278841669	2127.20454542067	-0.639567	0.0374635854821164	-17.0717	2.41121267065964e-65	1.03241176902984e-63	No Significant Difference
Unigene27461	2-A	CK	275.257136028134	710.526847855892	492.891991942013	-1.37007	0.0802761944594905	-17.0669	2.61724571844101e-65	1.11981000837771e-63	Down
Unigene554	2-A	CK	877.129757283706	1580.50832590786	1228.81904159578	-0.848363	0.0497089448785035	-17.0666	2.63053179066351e-65	1.12467243418061e-63	No Significant Difference
Unigene10374	2-A	CK	1909.56011835507	2933.67598678307	2421.61805256907	-0.619165	0.0363153120340239	-17.0497	3.51420395480532e-65	1.50138592466212e-63	No Significant Difference
Unigene29817	2-A	CK	511.806462874776	1060.03064688257	785.918554878672	-1.05028	0.0616101714064153	-17.0471	3.67079360463882e-65	1.56606327002236e-63	Down
Unigene16199	2-A	CK	3578.23847964849	2459.60209091242	3018.92028528046	0.540786286669216	0.0317230022765302	17.0471345037007	3.67094156339492e-65	1.56606327002236e-63	No Significant Difference
Unigene45375	2-A	CK	418.686274804991	936.265305914138	677.475790359564	-1.16088	0.0681241499269301	-17.0406	4.10569013532497e-65	1.75025600371964e-63	Down
Unigene23345	2-A	CK	3384.78212128239	4800.46171589388	4092.62191858814	-0.504484	0.0296140729904602	-17.0353	4.49513655948457e-65	1.91488237236675e-63	No Significant Difference
Unigene3661	2-A	CK	1697.66008197383	2647.10867530809	2172.38437864096	-0.640721	0.0376374542993001	-17.0235	5.49917952165856e-65	2.34089073877962e-63	No Significant Difference
Unigene71920	2-A	CK	102.387480406398	404.210440881023	253.29896064371	-1.98424	0.116609438139703	-17.0161	6.23710671130509e-65	2.65308207063516e-63	Down
Unigene109411	2-A	CK	434.371194772517	980.560733228744	707.46596400063	-1.17315	0.068977817900476	-17.0077	7.20596500547711e-65	3.06297993998243e-63	Down
Unigene19655	2-A	CK	189.220108708419	556.156774562448	372.688441635434	-1.5535	0.0913422654516137	-17.0074	7.23690804919409e-65	3.07390032675892e-63	Down
Unigene25301	2-A	CK	72.0521648492404	346.237151493975	209.144658171608	-2.26448	0.133247195252005	-16.9946	9.01190728699762e-65	3.8250612430403e-63	Down
Unigene76196	2-A	CK	512.738295646801	1067.11444415109	789.926369898947	-1.05977	0.0623799133962415	-16.9889	9.91939873688514e-65	4.20719077875814e-63	Down
Unigene17933	2-A	CK	3838.1023424431	5267.03200802212	4552.56717523261	-0.456042	0.0268727550088547	-16.9704	1.35926884047908e-64	5.7609967054367e-63	No Significant Difference
Unigene128433	2-A	CK	66.6919401944251	332.510486171577	199.601213183001	-2.31588	0.136472654696583	-16.9695	1.37987199615296e-64	5.84408739557371e-63	Down
Unigene561	2-A	CK	1739.55990966742	2702.67515045371	2221.11753006057	-0.635817	0.0374745873568617	-16.9666	1.45041969119171e-64	6.13843202784831e-63	No Significant Difference
Unigene4014	2-A	CK	752.225538174342	1452.80404126522	1102.51478971978	-0.949948	0.0559946585068996	-16.965	1.49173507879186e-64	6.30872441450624e-63	No Significant Difference
Unigene125934	2-A	CK	150.094078805678	490.089821575073	320.091950190375	-1.70971	0.100821401613079	-16.9578	1.68536538193325e-64	7.12246362237799e-63	Down
Unigene24035	2-A	CK	620.71532967288	1207.0036159311	913.85947280199	-0.958515	0.0565415901672525	-16.9524	1.84791270048491e-64	7.80376466609539e-63	No Significant Difference
Unigene5794	2-A	CK	1013.45136469586	1827.81529445401	1420.63332957493	-0.848879	0.050081193301942	-16.9501	1.92284519287228e-64	8.11435126056289e-63	No Significant Difference
Unigene15424	2-A	CK	1463.80207560533	2337.3348829291	1900.56847926722	-0.676197	0.0399095464984699	-16.9432	2.15912794154895e-64	9.10489319501453e-63	No Significant Difference
Unigene6605	2-A	CK	1048.8146121556	1797.71239514021	1423.2635036479	-0.777866	0.0459280635710307	-16.9366	2.41598519862486e-64	1.01807076789569e-62	No Significant Difference
Unigene10938	2-A	CK	940.202259862498	1651.80011226738	1296.00118606494	-0.813219	0.0480214159128535	-16.9345	2.50439804224739e-64	1.05456778281138e-62	No Significant Difference
Unigene55842	2-A	CK	1160.14517440853	1944.11329436191	1552.12923438522	-0.745997	0.0440591649529015	-16.9317	2.62627727547281e-64	1.10509442998346e-62	No Significant Difference
Unigene29396	2-A	CK	1256.49959680335	2100.65428053558	1678.57693866946	-0.74166	0.0438514848952182	-16.913	3.60935122867247e-64	1.51766477561371e-62	No Significant Difference
Unigene37709	2-A	CK	33.3680292393802	267.454611802058	150.411320520719	-3.00151	0.177494080256644	-16.9105	3.76550251332454e-64	1.58218684570997e-62	Down
Unigene12593	2-A	CK	741.072057400869	1373.74197540705	1057.40701640396	-0.891456	0.0527295522912049	-16.9062	4.04982053963544e-64	1.70043074609327e-62	No Significant Difference
Unigene7684	2-A	CK	2506.19161299677	3655.2360354692	3080.71382423299	-0.545051	0.0322541000978348	-16.8987	4.60232402243525e-64	1.93102958678966e-62	No Significant Difference
Unigene50911	2-A	CK	1207.80022179675	610.883142294341	909.341682045547	0.984105829223376	0.0582440511322167	16.8962462276089	4.79475278401316e-64	2.01032718625411e-62	No Significant Difference
Unigene116741	2-A	CK	370.267215220428	76.7101250433875	223.488670131908	2.27152128043014	0.134449388847965	16.895	4.89784577169881e-64	2.05208168119759e-62	Up
Unigene1926	2-A	CK	1268.78867621957	2081.82711209564	1675.30789415761	-0.715183	0.0423599271794464	-16.8835	5.95376598402277e-64	2.49270298147952e-62	No Significant Difference
Unigene38082	2-A	CK	6657.47752428485	8627.00885475844	7642.24318952164	-0.373636	0.0221347904760852	-16.88	6.31167619501488e-64	2.64066275461341e-62	No Significant Difference
Unigene1534	2-A	CK	2579.57397279027	3719.37888358667	3149.47642818847	-0.527562	0.0312557275662476	-16.8789	6.43500796932133e-64	2.69033893894534e-62	No Significant Difference
Unigene8131	2-A	CK	776.917538431546	1425.65590168488	1101.28672005821	-0.876415	0.0519475163562423	-16.8712	7.33457801006953e-64	3.06424115280071e-62	No Significant Difference
Unigene22212	2-A	CK	634.970962099879	1257.84325861497	946.407110357424	-0.986185	0.0584747398817673	-16.8652	8.11912438331176e-64	3.38958965249373e-62	No Significant Difference
Unigene133047	2-A	CK	575.635699022095	195.747354234997	385.691526628546	1.55581546803268	0.0922548761405974	16.8643169133044	8.23486057357972e-64	3.43545705083532e-62	Up
Unigene85721	2-A	CK	335.541678151262	784.743287884621	560.142483017942	-1.22561	0.0727036091301886	-16.8577	9.21655335253774e-64	3.84226555753124e-62	Down
Unigene11859	2-A	CK	1414.6506055593	2329.61269854284	1872.13165205107	-0.718992	0.042670234002545	-16.85	1.04960647986047e-63	4.36973282368753e-62	No Significant Difference
Unigene24251	2-A	CK	1218.93686261274	1998.19356414029	1608.56521337652	-0.712634	0.0422929198989341	-16.85	1.04967356616232e-63	4.36973282368753e-62	No Significant Difference
Unigene63373	2-A	CK	691.255018219354	1342.82020307717	1017.03761064826	-0.960257	0.057004903336891	-16.8452	1.13864143635603e-63	4.73673218986173e-62	No Significant Difference
Unigene27999	2-A	CK	308.447897156745	743.097225249936	525.77256120334	-1.26781	0.0752696090613228	-16.8436	1.16895668838678e-63	4.85938948352034e-62	Down
Unigene23428	2-A	CK	1401.96503908683	2283.34462538005	1842.65483223344	-0.704104	0.041804249145217	-16.8429	1.18351617723398e-63	4.91642195668434e-62	No Significant Difference
Unigene136934	2-A	CK	42.5912522568721	285.857152782244	164.224202519558	-2.7524	0.163569884116373	-16.827	1.5464912384545e-63	6.41969352326102e-62	Down
Unigene40859	2-A	CK	331.833118266366	778.023229853088	554.928174059727	-1.22925	0.0730627446680405	-16.8246	1.61218449321172e-63	6.68765206039512e-62	Down
Unigene2533	2-A	CK	962.339365873236	1690.00277449949	1326.17107018637	-0.810765	0.0481969455507517	-16.8219	1.68611486004355e-63	6.98937598252189e-62	No Significant Difference
Unigene40973	2-A	CK	269.75269525189	24.0136341294139	146.883164690652	3.4894896531894	0.207608224634364	16.8080511229024	2.13061639536373e-63	8.82569768131879e-62	Up
Unigene2501	2-A	CK	1256.5893671504	2085.38240415908	1670.98588565474	-0.732371	0.0435906649497912	-16.8011	2.3953515088756e-63	9.91529838514835e-62	No Significant Difference
Unigene101139	2-A	CK	401.501932282634	896.013728729252	648.757830505943	-1.15756	0.0689494742174264	-16.7885	2.96328332557049e-63	1.22575220020471e-61	Down
Unigene33483	2-A	CK	317.108494673964	52.9932717515119	185.050883212738	2.58031387851108	0.153767254603898	16.7806460820149	3.38137207374941e-63	1.39770542972194e-61	Up
Unigene30201	2-A	CK	413.396052675363	911.009529301433	662.202790988398	-1.14023	0.0679854737794886	-16.7716	3.93737932537259e-63	1.62638496325606e-61	Down
Unigene18107	2-A	CK	377.629805691939	851.872526917047	614.751166304493	-1.1729	0.0699374132689549	-16.7707	3.99667347116956e-63	1.64971294034574e-61	Down
Unigene30469	2-A	CK	10310.8397498786	12908.9392868087	11609.8895183436	-0.32403	0.0193289716885884	-16.7639	4.47915482394557e-63	1.8475645595515e-61	No Significant Difference
Unigene4118	2-A	CK	638.95075136149	1246.47633236702	942.713541864257	-0.963277	0.0574966555289285	-16.7536	5.32793167686498e-63	2.19612090829989e-61	No Significant Difference
Unigene19294	2-A	CK	249.409887388908	657.908380368764	453.659133878836	-1.40201	0.0836927679643457	-16.7518	5.49111650871808e-63	2.26179127636719e-61	Down
Unigene156	2-A	CK	1113.6209918388	1870.59513012313	1492.10806098097	-0.747023	0.0446041816608512	-16.7478	5.87354537766462e-63	2.41761240858009e-61	No Significant Difference
Unigene25297	2-A	CK	2792.01750052118	3959.90386844026	3375.96068448072	-0.503821	0.0300965752617643	-16.7401	6.68226553987281e-63	2.7485571631363e-61	No Significant Difference
Unigene280526	2-A	CK	399.465565404261	892.917725019041	646.191645211651	-1.16142	0.0693793385531263	-16.7401	6.68894023902207e-63	2.74937051355478e-61	Down
Unigene5436	2-A	CK	636.154053362636	1225.03507692895	930.594565145795	-0.945267	0.056470946113123	-16.739	6.81273244257905e-63	2.79828801822172e-61	No Significant Difference
Unigene1218	2-A	CK	635.243683493021	1221.07043337083	928.157058431928	-0.943528	0.056380740915553	-16.7349	7.29381036835628e-63	2.9937869191463e-61	No Significant Difference
Unigene12534	2-A	CK	565.040338886554	1128.54705976075	846.793699323652	-0.998881	0.0597184951040887	-16.7265	8.40317993901498e-63	3.44671706384363e-61	No Significant Difference
Unigene59833	2-A	CK	1934.0505072423	2908.03908903141	2421.04479813685	-0.588284	0.0351730222024588	-16.7254	8.55698131478327e-63	3.50734365080938e-61	No Significant Difference
Unigene1123	2-A	CK	960.802553514524	1668.02519518345	1314.41387434899	-0.796464	0.0476287839168059	-16.7223	9.01194153137481e-63	3.69123827692722e-61	No Significant Difference
Unigene26026	2-A	CK	4009.18149332989	5403.54515260455	4706.36332296722	-0.430555	0.0257636923283439	-16.7117	1.07713939698801e-62	4.40881440874863e-61	No Significant Difference
Unigene17468	2-A	CK	898.269128150222	1576.95363416322	1237.61138115672	-0.812249	0.0486209536964616	-16.7057	1.19040674564138e-62	4.86902146954126e-61	No Significant Difference
Unigene70882	2-A	CK	585.450045701644	205.989089621189	395.719567661417	1.50669310026117	0.0901988597711998	16.704125795859	1.22307362247906e-62	4.99914261154481e-61	Up
Unigene56753	2-A	CK	140.947370780812	472.114758097765	306.531064439289	-1.74749	0.104674874075018	-16.6945	1.43796804405197e-62	5.87339201579944e-61	Down
Unigene35229	2-A	CK	166.667466472373	525.433547110086	346.050506791229	-1.66139	0.0995505432044651	-16.6889	1.57919173089372e-62	6.44572323576988e-61	Down
Unigene15357	2-A	CK	2166.30240297316	3202.99945119151	2684.65092708233	-0.563971	0.033820364372731	-16.6755	1.97629357048281e-62	8.06093651386268e-61	No Significant Difference
Unigene2456	2-A	CK	1725.6368839361	2646.31603546571	2185.97645970091	-0.616971	0.0370034561217121	-16.6733	2.04869168889085e-62	8.35041596396034e-61	No Significant Difference
Unigene57895	2-A	CK	153.742252205903	486.216402532332	319.979327369118	-1.65922	0.099554949081897	-16.6664	2.30201125705549e-62	9.37641063929816e-61	Down
Unigene217304	2-A	CK	65.6462170324205	325.758617289695	195.702417161058	-2.30722	0.138491682715244	-16.6596	2.57567116241203e-62	1.04837697362405e-60	Down
Unigene11738	2-A	CK	321.498723389238	770.678507433697	546.088615411467	-1.25914	0.0756630485653755	-16.6414	3.49357574627983e-62	1.42100404451358e-60	Down
Unigene18419	2-A	CK	452.409600680653	949.103995013433	700.756797847043	-1.06932	0.0642601679939393	-16.6405	3.54798255122899e-62	1.442131713236e-60	Down
Unigene12856	2-A	CK	1089.26078889731	533.818113711901	811.539451304605	1.02885339472532	0.0618432484605972	16.6364707601161	3.79326227061327e-62	1.54075943068193e-60	Up
Unigene8074	2-A	CK	858.533502919132	1533.16476561148	1195.84913426531	-0.83733	0.0503329792038722	-16.6358	3.83519359469466e-62	1.55671093128345e-60	No Significant Difference
Unigene9615	2-A	CK	1801.64839333425	2725.69900257086	2263.67369795255	-0.597677	0.0359425292037837	-16.6287	4.3194328731961e-62	1.75204937977159e-60	No Significant Difference
Unigene3326	2-A	CK	491.836446886611	1013.39942605516	752.617936470886	-1.04195	0.0626806959339569	-16.6231	4.74030152877353e-62	1.92143067022606e-60	Down
Unigene39159	2-A	CK	377.271748239081	844.092286858297	610.682017548689	-1.16093	0.0698445120146345	-16.6216	4.86198960150748e-62	1.96939178799885e-60	Down
Unigene21064	2-A	CK	1105.28249207288	543.460671858643	824.37158196576	1.02524052611196	0.0617012716874429	16.616197658056	5.32016568753754e-62	2.15348975005021e-60	Up
Unigene35515	2-A	CK	145.995810767846	501.694852274391	323.845331521119	-1.78477	0.107418218960842	-16.6151	5.41644283408398e-62	2.19094551155335e-60	Down
Unigene137923	2-A	CK	59.054229002957	315.493527914226	187.273878458592	-2.41155	0.145152275459035	-16.6139	5.52512990297359e-62	2.23336587258941e-60	Down
Unigene28970	2-A	CK	2098.72208580673	3091.75419733589	2595.23814157131	-0.558614	0.0336617599933126	-16.5949	7.58589234086131e-62	3.06425027331231e-60	No Significant Difference
Unigene16624	2-A	CK	2795.32736413825	4002.35285395075	3398.8401090445	-0.516897	0.031155151592838	-16.591	8.08968461425322e-62	3.26549882866797e-60	No Significant Difference
Unigene130359	2-A	CK	351.994390779045	834.191828451602	593.093109615323	-1.24272	0.0749148167978838	-16.5884	8.4503389061503e-62	3.40873043773868e-60	Down
Unigene12448	2-A	CK	245.202003403895	643.504572662664	444.353288033279	-1.39392	0.0840353917954561	-16.5873	8.61554322590788e-62	3.47297768977696e-60	Down
Unigene7018	2-A	CK	656.388145385558	1289.07257856943	972.730361977495	-0.971612	0.0585933973482883	-16.5823	9.36115427258895e-62	3.77094095477566e-60	No Significant Difference
Unigene8745	2-A	CK	304.740083280062	732.473566335959	518.606824808011	-1.26633	0.0763860986254622	-16.578	1.00574640442386e-61	4.04864806033929e-60	Down
Unigene69648	2-A	CK	1229.32639310399	634.60097474189	931.963683922938	0.953872202849987	0.0575412128423805	16.5772001619583	1.01865386038173e-61	4.09778894171843e-60	No Significant Difference
Unigene124	2-A	CK	1321.16475160123	2132.47033431469	1726.81754295796	-0.690058	0.0416331784952765	-16.5747	1.06165076235004e-61	4.26782148153231e-60	No Significant Difference
Unigene8572	2-A	CK	208.612926076528	580.508311084876	394.560618580702	-1.47715	0.0891325295612823	-16.5725	1.10128501759725e-61	4.42411210466608e-60	Down
Unigene5189	2-A	CK	889.711585147531	1587.48835907588	1238.59997211171	-0.835501	0.0504564335194715	-16.5589	1.38170497343384e-61	5.5468157613207e-60	No Significant Difference
Unigene2042	2-A	CK	1219.86	1997.7050934979	1608.78497685395	-0.710845	0.0429493084919687	-16.5508	1.57997742983666e-61	6.33842761794172e-60	No Significant Difference
Unigene1354	2-A	CK	1339.52296106755	2158.19247775429	1748.85771941092	-0.687721	0.0415613607766371	-16.5471	1.67925540581402e-61	6.73208891491097e-60	No Significant Difference
Unigene6235	2-A	CK	400.12974619937	98.5588989764101	249.34432258789	2.02089436567774	0.122161880754214	16.542757472306	1.80564379009492e-61	7.23382181232344e-60	Up
Unigene26278	2-A	CK	217.941267382125	597.119487676681	407.530377529403	-1.45361	0.0878962117167075	-16.5378	1.96034798870956e-61	7.84823037805466e-60	Down
Unigene44421	2-A	CK	129.910639144324	457.158983360198	293.534811252261	-1.81078	0.109496886206305	-16.5372	1.97912701326584e-61	7.91799611848685e-60	Down
Unigene14790	2-A	CK	312.440293694993	51.5617183289883	182.00100601199	2.59809066381446	0.157141596782653	16.5334368302745	2.10775293517483e-61	8.42683654704359e-60	Up
Unigene8938	2-A	CK	791.309702223919	335.995503531675	563.652602877797	1.23607948351242	0.0747714393524901	16.5314389319865	2.17879621287724e-61	8.70492294443123e-60	Up
Unigene161447	2-A	CK	3051.48607015795	2059.61760632368	2555.55183824082	0.567518261536928	0.0343401909603317	16.526357182827	2.37043498895886e-61	9.46411530277974e-60	No Significant Difference
Unigene7613	2-A	CK	821.600906700006	1476.0007898312	1148.8008482656	-0.844037	0.0511215309136204	-16.5104	3.08863163363702e-61	1.232315597467e-59	No Significant Difference
Unigene17886	2-A	CK	357.134770020397	821.799684131331	589.467227075864	-1.20137	0.0728335115682255	-16.4948	3.99958234993181e-61	1.59468361392274e-59	Down
Unigene48275	2-A	CK	4142.67641256498	2959.26405022441	3550.9702313947	0.485705572233521	0.0294533957948935	16.4906	4.28333473299786e-61	1.70665667295506e-59	No Significant Difference
Unigene82268	2-A	CK	17.1271013727141	232.499958199527	124.813529786121	-3.77141	0.228719955378459	-16.4892	4.38757946188958e-61	1.74700281281537e-59	Down
Unigene291	2-A	CK	1133.85820038369	1889.64364374522	1511.75092206445	-0.737479	0.0447468528784768	-16.4811	5.01360317007596e-61	1.99490963390697e-59	No Significant Difference
Unigene1114	2-A	CK	1390.64218380714	2251.20782480688	1820.92500430701	-0.693504	0.0420897511943309	-16.4768	5.38752203470123e-61	2.14223540905637e-59	No Significant Difference
Unigene21836	2-A	CK	3010.81405832728	4274.11754769194	3642.46580300961	-0.504809	0.0306458827000538	-16.4723	5.7981112802697e-61	2.30393245991491e-59	No Significant Difference
Unigene115813	2-A	CK	216.429321074558	598.891435093349	407.660378083953	-1.46679	0.0890616468277441	-16.4693	6.09242772221111e-61	2.4192393962601e-59	Down
Unigene4439	2-A	CK	1097.77646604684	1846.79819602074	1472.28733103379	-0.750519	0.0456039914453337	-16.4573	7.43256925632602e-61	2.94939465181029e-59	No Significant Difference
Unigene37222	2-A	CK	308.874408949884	730.72867679575	519.801542872817	-1.24195	0.0754680336055721	-16.4566	7.52070970088033e-61	2.982348641614e-59	Down
Unigene3907	2-A	CK	1945.64779340222	2917.89798001674	2431.77288670948	-0.585536	0.0355846709313871	-16.4547	7.75553206481271e-61	3.07338556049799e-59	No Significant Difference
Unigene37475	2-A	CK	144.725744533302	477.363062024377	311.04440327884	-1.72158	0.104631084179957	-16.4539	7.87005008008241e-61	3.11665697724833e-59	Down
Unigene22226	2-A	CK	1323.6062364877	2129.38075047675	1726.49349348223	-0.685794	0.0417134212717466	-16.4406	9.79134972238971e-61	3.87489851657331e-59	No Significant Difference
Unigene3700	2-A	CK	1201.81731350697	2000.99196231021	1601.40463790859	-0.735415	0.0447328332156836	-16.4402	9.86669620428802e-61	3.90207834819717e-59	No Significant Difference
Unigene9946	2-A	CK	3602.93340922771	4924.17763388164	4263.55552155467	-0.450219	0.0274120173927351	-16.4241	1.28487033407097e-60	5.07797066330237e-59	No Significant Difference
Unigene65203	2-A	CK	207.604718004255	582.321138180212	394.962928092233	-1.48419	0.0903882514382406	-16.4201	1.37289714207725e-60	5.4222026061352e-59	Down
Unigene103867	2-A	CK	3222.88440388056	2187.30617788178	2705.09529088117	0.558803234532981	0.0340357909079664	16.4181063411748	1.41927404592619e-60	5.60158659353377e-59	No Significant Difference
Unigene27255	2-A	CK	574.88641979008	1148.75202141028	861.819220600181	-1.00152	0.0610037250107068	-16.4173	1.4384027627532e-60	5.67325822821481e-59	Down
Unigene113631	2-A	CK	47.3241559252615	298.505781087334	172.914968506298	-2.65723	0.161932189789967	-16.4095	1.63420223206951e-60	6.44117783469766e-59	Down
Unigene36482	2-A	CK	561.021346657924	1104.5597666238	832.790556640861	-0.978633	0.0596564745842123	-16.4045	1.77668570550918e-60	6.99806130748034e-59	No Significant Difference
Unigene18432	2-A	CK	3441.08599564658	4731.19424715145	4086.14012139901	-0.459304	0.0280024903558974	-16.4023	1.84238204946178e-60	7.25194779670797e-59	No Significant Difference
Unigene4043	2-A	CK	550.934131689589	1116.44306456916	833.688598129374	-1.01955	0.0621824177494816	-16.3961	2.03795730400296e-60	8.01637627423369e-59	Down
Unigene5190	2-A	CK	2693.73364990249	3864.95456377643	3279.34410683946	-0.521669	0.0318513107187172	-16.3783	2.73487314204453e-60	1.07504942832108e-58	No Significant Difference
Unigene104846	2-A	CK	52.286513844366	289.042285736429	170.664399790397	-2.46705	0.15067615989082	-16.3732	2.97290296269636e-60	1.16783210274886e-58	Down
Unigene114165	2-A	CK	686.367411094955	1287.94031798044	987.154	-0.906222	0.0553498617882179	-16.3726	3.0005509791208e-60	1.17790241018726e-58	No Significant Difference
Unigene40887	2-A	CK	363.169996939243	822.61671732031	592.893357129776	-1.1782	0.072002778466382	-16.3632	3.50010011703157e-60	1.37308552245291e-58	Down
Unigene30300	2-A	CK	306.236661494417	51.9380554336965	179.087358464057	2.56017007937322	0.156572279051227	16.3513624179641	4.25362138241601e-60	1.66757343023571e-58	Up
Unigene7058	2-A	CK	1524.84846967843	2369.58137207299	1947.21492087571	-0.635473	0.0388748589930564	-16.3466	4.59755263361529e-60	1.80120048994736e-58	No Significant Difference
Unigene175510	2-A	CK	740.763166038778	291.524031484772	516.143598761775	1.34377377789661	0.0822339502832508	16.3408637584361	5.05319410111178e-60	1.97838464168678e-58	Up
Unigene10892	2-A	CK	1415.07322600919	2255.29752715204	1835.18537658062	-0.671179	0.0410806112975694	-16.3381	5.28863373638944e-60	2.06917794936237e-58	No Significant Difference
Unigene28265	2-A	CK	289.612586907468	724.65620002189	507.134393464679	-1.32352	0.0810348215051332	-16.3327	5.77634980581782e-60	2.25848717758399e-58	Down
Unigene472	2-A	CK	964.336801966085	1654.7527067984	1309.54475438224	-0.778679	0.0476897227146137	-16.328	6.23731742807215e-60	2.43709229894854e-58	No Significant Difference
Unigene55613	2-A	CK	983.049358996343	477.721389686077	730.38537434121	1.04066392374661	0.0637453717599526	16.3253251963995	6.51923926915095e-60	2.54554765618862e-58	Up
Unigene28686	2-A	CK	493.13726371411	1009.82843255563	751.48284813487	-1.03424	0.0633575938130519	-16.3238	6.68177294840375e-60	2.60727234962013e-58	Down
Unigene48619	2-A	CK	527.840864054145	179.510944019849	353.675904036997	1.55591666764274	0.0953253978807475	16.3221628467704	6.86592916326941e-60	2.67734643474565e-58	Up
Unigene71574	2-A	CK	288.576291128387	41.0011186846291	164.788704906508	2.81761185371205	0.172645379814961	16.320227374355	7.08711476354845e-60	2.76175708538784e-58	Up
Unigene44917	2-A	CK	3312.30073136975	2252.97668905004	2782.63871020989	0.55629188234063	0.0340913405350757	16.3176887036248	7.38803051828779e-60	2.87710455266735e-58	No Significant Difference
Unigene32918	2-A	CK	2656.47228362009	3814.50663033266	3235.48945697638	-0.521065	0.0319333959902081	-16.3173	7.44127287165666e-60	2.8959118514025e-58	No Significant Difference
Unigene30275	2-A	CK	1786.93912488617	1061.46911557941	1424.20412023279	0.752243771800704	0.0461092134524048	16.3143917555044	7.79790344803951e-60	3.03268496157609e-58	No Significant Difference
Unigene14276	2-A	CK	417.793588831504	907.112435715144	662.453012273324	-1.11767	0.0685721977595754	-16.2992	1.00064568035126e-59	3.88903003430542e-58	Down
Unigene5382	2-A	CK	1027.98421617508	1733.85981373675	1380.92201495591	-0.753586	0.0462736753962243	-16.2854	1.2529633475829e-59	4.86643647626905e-58	No Significant Difference
Unigene10238	2-A	CK	956.350537025317	1641.53570188818	1298.94311945675	-0.780221	0.0479098942172681	-16.2852	1.25788778392869e-59	4.88232293641447e-58	No Significant Difference
Unigene19710	2-A	CK	286.656346455922	701.727605607996	494.191976031959	-1.2914	0.0793818306169648	-16.2681	1.66108271906998e-59	6.44299752351788e-58	Down
Unigene9616	2-A	CK	1265.7992440863	2041.33406461933	1653.56665435282	-0.689518	0.0423925157884294	-16.2651	1.74605032520486e-59	6.76808421089839e-58	No Significant Difference
Unigene24654	2-A	CK	350.071349736766	802.893331433716	576.482340585241	-1.19658	0.0735742718234019	-16.2636	1.78815328292085e-59	6.92669753822901e-58	Down
Unigene199678	2-A	CK	367.750093838658	833.245516791472	600.497805315065	-1.18276	0.0727471080509493	-16.2586	1.94180098900758e-59	7.5169016989155e-58	Down
Unigene1586	2-A	CK	537.51038829643	1061.08062647288	799.295507384654	-0.980591	0.0603831467157108	-16.2395	2.65152987546411e-59	1.02575475968797e-57	No Significant Difference
Unigene960	2-A	CK	317.938786557683	736.021972266377	526.98037941203	-1.21092	0.0745753127078351	-16.2375	2.73685619530484e-59	1.05806426662739e-57	Down
Unigene10714	2-A	CK	311.862300101507	747.906191084817	529.884245593162	-1.26142	0.0776896831849281	-16.2367	2.77401644009547e-59	1.07172248353286e-57	Down
Unigene44150	2-A	CK	4276.10332389235	5693.51807962537	4984.81070175886	-0.413106	0.0254444112528546	-16.2356	2.82391619563379e-59	1.09028125888286e-57	No Significant Difference
Unigene11833	2-A	CK	921.01437923483	1609.39141486317	1265.2	-0.803632	0.049499868067196	-16.235	2.85139679658741e-59	1.10016549704059e-57	No Significant Difference
Unigene100590	2-A	CK	268.725353029012	693.604430417807	481.164891723409	-1.36587	0.0841482391936072	-16.2317	3.00846399497286e-59	1.16000267516309e-57	Down
Unigene14346	2-A	CK	5422.44255725977	7091.97885983124	6257.2107085455	-0.387419	0.0238743120545282	-16.2274	3.22621951885857e-59	1.24314585028513e-57	No Significant Difference
Unigene15421	2-A	CK	1272.86698057468	2051.17926201608	1662.02312129538	-0.687854	0.0423910923225202	-16.2264	3.28207482856658e-59	1.26383632757126e-57	No Significant Difference
Unigene46706	2-A	CK	248.639145254482	633.156969158137	440.898057206309	-1.34952	0.0831754024655019	-16.225	3.35711229641596e-59	1.291881261154e-57	Down
Unigene19070	2-A	CK	4756.21867865162	6353.64342907888	5554.93105386525	-0.416984	0.0257111910538683	-16.218	3.76240341752677e-59	1.44689378732759e-57	No Significant Difference
Unigene24090	2-A	CK	1387.36984248306	763.946422711957	1075.65813259751	0.861692218659823	0.0531544304348899	16.2111081166664	4.2091032383474e-59	1.61761668840257e-57	No Significant Difference
Unigene2830	2-A	CK	1039.60236470594	1762.04426846011	1400.82331658303	-0.760811	0.0469367011428061	-16.2093	4.33523868179893e-59	1.6649990504224e-57	No Significant Difference
Unigene4835	2-A	CK	521.093789469116	1067.76488710033	794.429338284725	-1.03395	0.0637955384712401	-16.2072	4.48728726420833e-59	1.72226498925494e-57	Down
Unigene22466	2-A	CK	472.106846310461	964.284034907307	718.195440608884	-1.03054	0.063586064394216	-16.2069	4.50472807477882e-59	1.7278259432823e-57	Down
Unigene208102	2-A	CK	152.509735619776	490.121448831208	321.315592225492	-1.68433	0.10396565139748	-16.2008	4.97729084015754e-59	1.90783110782751e-57	Down
Unigene22637	2-A	CK	1060.20585265821	1767.35202393948	1413.77893829885	-0.737666	0.0455550654288114	-16.1928	5.66587177979168e-59	2.17034778234939e-57	No Significant Difference
Unigene4724	2-A	CK	111.646670328715	409.82877860527	260.737724466993	-1.87066	0.115546331257583	-16.1897	5.95967632131639e-59	2.28139839609529e-57	Down
Unigene50	2-A	CK	1175.24123034843	1945.86062886909	1560.55092960876	-0.727769	0.0449546482553175	-16.189	6.03335682459342e-59	2.30809417189724e-57	No Significant Difference
Unigene3927	2-A	CK	956.315051150477	1630.65111782333	1293.48308448691	-0.769078	0.0475191040998584	-16.1846	6.47554026086162e-59	2.47563583937617e-57	No Significant Difference
Unigene6819	2-A	CK	1951.12842811771	2882.6408425884	2416.88463535306	-0.563081	0.0348037207374322	-16.1788	7.12069008567966e-59	2.7205033381522e-57	No Significant Difference
Unigene292	2-A	CK	5608.60311897277	7231.42489346201	6420.01400621739	-0.366821	0.0226751106111425	-16.1773	7.29690296327659e-59	2.78600800615487e-57	No Significant Difference
Unigene91287	2-A	CK	420.571856926017	890.420044704226	655.495950815121	-1.08069	0.066807440638992	-16.1762	7.42538207409549e-59	2.83321406896273e-57	Down
Unigene57986	2-A	CK	7584.33662134112	5883.01793229962	6733.67727682037	0.36641241592605	0.022656291852399	16.1726560689256	7.86338861694234e-59	2.99838435920685e-57	No Significant Difference
Unigene22897	2-A	CK	901.631923915453	1578.74679366361	1240.18935878953	-0.806329	0.0498619738632329	-16.1712	8.04886899336514e-59	3.06711166048604e-57	No Significant Difference
Unigene15646	2-A	CK	793.791735198192	1425.75136337723	1109.77154928771	-0.84684	0.0523732799606798	-16.1693	8.30104204616246e-59	3.16114698766386e-57	No Significant Difference
Unigene2055	2-A	CK	1224.37650276914	1980.13522886019	1602.25586581466	-0.693841	0.0429236624588563	-16.1645	8.97251692777931e-59	3.41463191352309e-57	No Significant Difference
Unigene2160	2-A	CK	4329.77935775634	5747.27971827596	5038.52953801615	-0.408589	0.025277548072592	-16.1641	9.03421193935096e-59	3.43587692671963e-57	No Significant Difference
Unigene2755	2-A	CK	1470.06149295545	2351.40049682922	1910.73099489233	-0.676189	0.0418421787155827	-16.1605	9.58522845433178e-59	3.64307147182139e-57	No Significant Difference
Unigene1230	2-A	CK	1749.26271631859	2644.47832154078	2196.87051892969	-0.596944	0.0369684908127621	-16.1474	1.18503614785169e-58	4.50106104931262e-57	No Significant Difference
Unigene94093	2-A	CK	248.348690999997	632.427861673508	440.388276336752	-1.35075	0.0836969461509355	-16.1386	1.36543158621081e-58	5.18288431728306e-57	Down
Unigene1051	2-A	CK	749.830431206641	1375.97145685468	1062.90094403066	-0.874275	0.0541735363921133	-16.1384	1.36999890511192e-58	5.19685067499065e-57	No Significant Difference
Unigene113080	2-A	CK	77.8492143807109	339.191992926227	208.520603653469	-2.13031	0.132011191471476	-16.1374	1.39349534700751e-58	5.28255674583528e-57	Down
Unigene66673	2-A	CK	24.5618488701541	235.342164768701	129.952006819428	-3.26642	0.202495073428645	-16.1309	1.54788572999296e-58	5.86403234059663e-57	Down
Unigene3243	2-A	CK	513.323618290948	1024.66054246737	768.992080379157	-0.997025	0.0618461184286114	-16.1211	1.81453856606938e-58	6.86977728399786e-57	No Significant Difference
Unigene55989	2-A	CK	266.833307405762	32.8862837903225	149.859795598042	3.02145318798534	0.187496638139919	16.1147059379838	2.01118397067458e-58	7.60934770443139e-57	Up
Unigene3557	2-A	CK	742.425820783057	1336.63582589601	1039.53082333953	-0.848078	0.052651715681107	-16.1073	2.26604817471395e-58	8.56809210039938e-57	No Significant Difference
Unigene3421	2-A	CK	1116.33469693627	1859.30973010215	1487.82221351921	-0.735407	0.0456857362552504	-16.0971	2.67383777329008e-58	1.01034473020298e-56	No Significant Difference
Unigene63738	2-A	CK	1579.0057404947	2418.2706437105	1998.6381921026	-0.614512	0.0381755302673343	-16.097	2.6770678647687e-58	1.0109126399534e-56	No Significant Difference
Unigene75455	2-A	CK	2382.15582158323	3436.66294754059	2909.40938456191	-0.528789	0.0328842333143518	-16.0803	3.50526299126489e-58	1.32280172883124e-56	No Significant Difference
Unigene16878	2-A	CK	69.1915245757115	332.832162585145	201.011843580428	-2.2603	0.140575725048043	-16.0789	3.58747271176223e-58	1.3529533846144e-56	Down
Unigene11471	2-A	CK	909.55211223296	1574.20878056872	1241.88044640084	-0.790745	0.0491851160296784	-16.0769	3.70352463089309e-58	1.39517925030521e-56	No Significant Difference
Unigene2754	2-A	CK	1800.75468196779	2716.46429221977	2258.60948709378	-0.592375	0.0368463602875134	-16.0769	3.70420555769472e-58	1.39517925030521e-56	No Significant Difference
Unigene45126	2-A	CK	501.267779334992	1028.61257650933	764.940177922161	-1.0393	0.0646763058178423	-16.0693	4.18757155826474e-58	1.57622347830735e-56	Down
Unigene4367	2-A	CK	520.264062139282	165.058507911577	342.661285025429	1.65799037640873	0.103225730095612	16.0617936523484	4.72682439598853e-58	1.77805757533165e-56	Up
Unigene9814	2-A	CK	1223.78322460634	1981.16540389549	1602.47431425091	-0.695508	0.0433314894972356	-16.0509	5.63646958700653e-58	2.11887091456056e-56	No Significant Difference
Unigene56314	2-A	CK	520.378872788539	175.948794964686	348.163833876613	1.5638511726215	0.0974343306790845	16.0503095954166	5.68796202732409e-58	2.13685561887873e-56	Up
Unigene2233	2-A	CK	1346.59583608952	2121.10861565296	1733.85222587124	-0.655975	0.0408750839298903	-16.0483	5.87756959503334e-58	2.20667110947336e-56	No Significant Difference
Unigene3799	2-A	CK	438.231425115353	913.794708889956	676.013067002655	-1.06125	0.0661333232193256	-16.0471	5.98546803637915e-58	2.24573993357249e-56	Down
Unigene55666	2-A	CK	332.878799666421	777.053505921088	554.966152793754	-1.22081	0.0760789454613143	-16.0467	6.031696022104e-58	2.2616348486212e-56	Down
Unigene66968	2-A	CK	22.4924372057052	227.568044422811	125.030240814258	-3.33408	0.20783365116093	-16.0421	6.49565552658917e-58	2.43404106035077e-56	Down
Unigene6655	2-A	CK	1114.6468838072	1853.13783422351	1483.89235901535	-0.73233	0.0456560582222817	-16.0402	6.69823300922174e-58	2.50834469777836e-56	No Significant Difference
Unigene3310	2-A	CK	1380.98465332239	2186.66909730137	1783.82687531188	-0.663221	0.041402686574579	-16.0188	9.44618808054986e-58	3.53513321318839e-56	No Significant Difference
Unigene8604	2-A	CK	961.909276680298	1671.49732518192	1316.70330093111	-0.797321	0.0497762360395901	-16.0181	9.55190930629528e-58	3.57241408055443e-56	No Significant Difference
Unigene91832	2-A	CK	1637.45913906791	2492.46499157217	2064.96206532004	-0.605402	0.0378058697981498	-16.0134	1.02960551118159e-57	3.84826565612834e-56	No Significant Difference
Unigene211979	2-A	CK	190.994610221257	532.848952210981	361.921781216119	-1.48094	0.0925209867459141	-16.0065	1.15087165887163e-57	4.29876637303224e-56	Down
Unigene18847	2-A	CK	350.417734578795	785.088201722276	567.752968150536	-1.16375	0.0727076087021342	-16.0059	1.16236625747135e-57	4.33893236071784e-56	Down
Unigene94692	2-A	CK	22.1115429165936	228.633812873104	125.372677894849	-3.37839	0.211074214162645	-16.0057	1.16620746623705e-57	4.35049644399749e-56	Down
Unigene102856	2-A	CK	89.9271297581776	354.060054694955	221.993592226566	-1.97622	0.123471030712812	-16.0056	1.16827570817597e-57	4.35543601753169e-56	Down
Unigene12814	2-A	CK	1265.03224639947	2019.01639146855	1642.02431893401	-0.675031	0.0421855573439419	-16.0015	1.24800360986442e-57	4.64970714761134e-56	No Significant Difference
Unigene25561	2-A	CK	1568.26691024594	902.184595916047	1235.22575308099	0.798077897966487	0.0499329349956248	15.9829959532004	1.678795794725e-57	6.25073770108455e-56	No Significant Difference
Unigene2867	2-A	CK	627.058883399932	1216.30040639613	921.679644898032	-0.954415	0.0597385500870858	-15.9765	1.86205564300428e-57	6.92866998351453e-56	No Significant Difference
Unigene4209	2-A	CK	465.864904046725	947.31795477645	706.591429411587	-1.02346	0.0640699809285544	-15.9741	1.93681020634431e-57	7.20225147316001e-56	Down
Unigene20253	2-A	CK	14.9246306089955	219.405376687791	117.165003648393	-3.88454	0.243190703311346	-15.9732	1.96379555008544e-57	7.29796300584449e-56	Down
Unigene18105	2-A	CK	1495.28684572986	2322.83530172282	1909.06107372634	-0.635378	0.039803300394251	-15.9629	2.31579687654019e-57	8.60062861553132e-56	No Significant Difference
Unigene585	2-A	CK	1885.44747121867	2810.77845904073	2348.1129651297	-0.575689	0.0360695883452141	-15.9605	2.40794687778916e-57	8.93719332301061e-56	No Significant Difference
Unigene18365	2-A	CK	627.509528184893	1186.94564395538	907.227586070136	-0.919416	0.0576071665978166	-15.9601	2.42351397203947e-57	8.9892709947682e-56	No Significant Difference
Unigene3537	2-A	CK	1338.70738919926	2102.33712784957	1720.52225852441	-0.651192	0.0408026825624135	-15.9595	2.44494264628266e-57	9.06301064151808e-56	No Significant Difference
Unigene6066	2-A	CK	1669.95956439797	2534.84447754592	2102.40202097194	-0.601552	0.0377137302608143	-15.9505	2.82778202432715e-57	1.04755006117653e-55	No Significant Difference
Unigene13873	2-A	CK	205.770708504075	554.783372982736	380.277040743406	-1.43262	0.0898312199905396	-15.948	2.94348241481219e-57	1.08972150045144e-55	Down
Unigene49	2-A	CK	1283.56834469892	2042.70436263067	1663.1363536648	-0.670285	0.0420615797210425	-15.9358	3.575487638168e-57	1.32286262294318e-55	No Significant Difference
Unigene23197	2-A	CK	674.966890105068	1236.74230974715	955.854599926109	-0.873333	0.0548066664622937	-15.9348	3.63359742921088e-57	1.34351289405649e-55	No Significant Difference
Unigene6599	2-A	CK	383.754120321363	831.366497716846	607.560309019104	-1.11373	0.069908682958474	-15.9313	3.84526544361323e-57	1.42087898787958e-55	Down
Unigene17798	2-A	CK	293.447504766601	707.75885300762	500.603178887111	-1.26719	0.0796266387685181	-15.9142	5.05398569939135e-57	1.86633966543265e-55	Down
Unigene119175	2-A	CK	123.282642448085	421.192630426136	272.237636437111	-1.76907	0.111193470389014	-15.9098	5.41902751936834e-57	1.99988083061884e-55	Down
Unigene428	2-A	CK	679.654929480909	1259.22520447965	969.440066980277	-0.888384	0.055842407757413	-15.9088	5.50877700858612e-57	2.03172165777917e-55	No Significant Difference
Unigene11603	2-A	CK	1219.25525767839	1951.80206802847	1585.52866285343	-0.678413	0.0426953759054035	-15.8896	7.47894781302668e-57	2.75661394486313e-55	No Significant Difference
Unigene4308	2-A	CK	1157.32285860469	1890.35753354737	1523.84019607603	-0.707411	0.0445228919347805	-15.8887	7.58833101070007e-57	2.79517056253799e-55	No Significant Difference
Unigene265145	2-A	CK	230.083968972909	605.244379301409	417.664174137159	-1.3988	0.0880555996292327	-15.8854	8.00137296620819e-57	2.94546139047252e-55	Down
Unigene60989	2-A	CK	402.66022086599	872.478333664021	637.569277265006	-1.1173	0.0703394340975743	-15.8844	8.12202272454297e-57	2.98799567624277e-55	Down
Unigene1124	2-A	CK	1432.23271688693	2256.35013530353	1844.29142609523	-0.655201	0.0412569861176776	-15.881	8.58232304138675e-57	3.15427550565903e-55	No Significant Difference
Unigene11009	2-A	CK	1041.62184266162	1739.50382220362	1390.56283243262	-0.739987	0.0465958404634725	-15.881	8.58478563584225e-57	3.15427550565903e-55	No Significant Difference
Unigene23185	2-A	CK	1127.06761383016	1830.29084181203	1478.67922782109	-0.699263	0.0440324174152225	-15.8806	8.62828917287046e-57	3.16827097601807e-55	No Significant Difference
Unigene10682	2-A	CK	1983.34098575879	2929.89598177838	2456.61848376858	-0.56205	0.0353928471865499	-15.8803	8.67297678467211e-57	3.18268341180968e-55	No Significant Difference
Unigene122941	2-A	CK	129.953348936132	434.544858672579	282.249103804355	-1.74193	0.109693291372324	-15.88	8.7181642337866e-57	3.19726109503611e-55	Down
Unigene40352	2-A	CK	195.912849856026	541.608760196641	368.760805026334	-1.46769	0.0924321899551071	-15.8785	8.92535185179435e-57	3.27119454751017e-55	Down
Unigene40808	2-A	CK	4172.30432914982	5529.89032082843	4851.09732498912	-0.406014	0.0255878990385878	-15.8674	1.06512237327405e-56	3.90129396934313e-55	No Significant Difference
Unigene33334	2-A	CK	2157.09254044378	3122.8263164332	2639.95942843849	-0.53377	0.0336437402779929	-15.8654	1.10087127843925e-56	4.02971211997045e-55	No Significant Difference
Unigene21186	2-A	CK	417.072076159589	112.711363254876	264.891719707232	1.88894666460296	0.119093392999985	15.8610533886058	1.17899653641822e-56	4.31299039206842e-55	Up
Unigene23693	2-A	CK	2843.17678457296	4054.00630094361	3448.59154275828	-0.510902	0.0322192696400745	-15.857	1.25721354642207e-56	4.59625022396192e-55	No Significant Difference
Unigene3255	2-A	CK	558.895349124883	1076.94004972834	817.917699426613	-0.946753	0.0597086069434943	-15.8562	1.27322474377839e-56	4.65187999239033e-55	No Significant Difference
Unigene49251	2-A	CK	28003.1398207183	17913.3091187525	22958.2244697354	0.644619569149636	0.0406542200876262	15.8561538693946	1.27464761210784e-56	4.6541733864182e-55	No Significant Difference
Unigene12725	2-A	CK	1025.2236103669	1715.23505333549	1370.2293318512	-0.743501	0.0469257178899768	-15.8442	1.5416596371138e-56	5.62561597380973e-55	No Significant Difference
Unigene34772	2-A	CK	237.27749888164	601.373472254666	419.325485568153	-1.34187	0.0847245987157288	-15.838	1.70230402855216e-56	6.20794748256614e-55	Down
Unigene34023	2-A	CK	1082.55111706505	557.233511869812	819.892314467432	0.958108853545331	0.060521971813838	15.8307607110425	1.90899210387069e-56	6.95736094842188e-55	No Significant Difference
Unigene304948	2-A	CK	16.1652078474679	215.509166086854	115.837186967161	-3.74318	0.236554636779186	-15.8238	2.13367735253e-56	7.77139198014522e-55	Down
Unigene2857	2-A	CK	1185.26219444244	1905.97584495341	1545.61901969793	-0.685927	0.0433594011086747	-15.8196	2.28033380930499e-56	8.30038670350935e-55	No Significant Difference
Unigene43344	2-A	CK	1618.50406683574	2454.66591956387	2036.58499319981	-0.601697	0.0380433705651155	-15.8161	2.41025780965128e-56	8.76785580215655e-55	No Significant Difference
Unigene29514	2-A	CK	27.7710356897179	229.675877638551	128.723456664135	-3.04512	0.192537447231139	-15.8158	2.42293418205348e-56	8.80849444781192e-55	Down
Unigene2859	2-A	CK	884.329122769032	1538.14492020707	1211.23702148805	-0.799342	0.0505622253507717	-15.8091	2.69381253992363e-56	9.78718446767659e-55	No Significant Difference
Unigene1370	2-A	CK	85.4287915186793	342.413252585189	213.921022051934	-2.00363	0.126781967421898	-15.8037	2.93156562993631e-56	1.06443838638835e-54	Down
Unigene42355	2-A	CK	283.79494576765	681.246326277338	482.520636022494	-1.26574	0.080118967439226	-15.7983	3.19639388951006e-56	1.15987681802178e-54	Down
Unigene119443	2-A	CK	115.800164707826	397.851551807888	256.825858257857	-1.78164	0.112792635465897	-15.7957	3.32862570591103e-56	1.20711146959528e-54	Down
Unigene58159	2-A	CK	716.415403326126	301.741317160825	509.078360243475	1.24616307652731	0.0789142150913319	15.7913637623469	3.56782156377011e-56	1.29305364674321e-54	Up
Unigene65535	2-A	CK	358.533530184249	801.692637887546	580.113084035898	-1.16326	0.0736689675618179	-15.7904	3.62102216418488e-56	1.31152257606377e-54	Down
Unigene5166	2-A	CK	1997.96841922632	2982.90567184998	2490.43704553815	-0.576887	0.03653488981837	-15.79	3.64391785720957e-56	1.31899911008246e-54	No Significant Difference
Unigene12416	2-A	CK	174.147691781461	499.614359601654	336.881025691558	-1.52224	0.0964353403901899	-15.785	3.94426009823213e-56	1.42683243392846e-54	Down
Unigene70533	2-A	CK	173.599842465096	497.892232478344	335.74603747172	-1.52046	0.0963397335862815	-15.7823	4.11883318277635e-56	1.48906377406475e-54	Down
Unigene30669	2-A	CK	138.320500962746	442.369	290.344631193423	-1.67341	0.106054929025364	-15.7787	4.36210448519739e-56	1.57534124879459e-54	Down
Unigene15469	2-A	CK	355.817628824084	87.2816061209251	221.549617472504	2.02869131382333	0.128571758616437	15.7786697145167	4.36286440398427e-56	1.57534124879459e-54	Up
Unigene38388	2-A	CK	140.79950093895	444.16807852507	292.48378973201	-1.65367	0.104805422554819	-15.7785	4.37420614330438e-56	1.5784627606273e-54	Down
Unigene3978	2-A	CK	953.728017970683	1624.07734132804	1288.90267964936	-0.768537	0.04870833950301	-15.7783	4.38586091595679e-56	1.58169331652413e-54	No Significant Difference
Unigene2848	2-A	CK	436.220809988718	897.482795990391	666.851802989554	-1.04042	0.065947639892917	-15.7764	4.52174299881401e-56	1.62969297699251e-54	Down
Unigene20533	2-A	CK	367.581590626498	807.65564757264	587.618619099569	-1.13675	0.0720600462606581	-15.7751	4.61734308994523e-56	1.66312435936975e-54	Down
Unigene88164	2-A	CK	1924.05597753649	1180.53854320467	1552.29726037058	0.704664359226269	0.0446834026069482	15.7701588982549	4.99240240562483e-56	1.79711134811579e-54	No Significant Difference
Unigene9880	2-A	CK	907.37828652667	1548.01992935309	1227.69910793988	-0.769989	0.0488329940408365	-15.7678	5.18261983196197e-56	1.86443713205019e-54	No Significant Difference
Unigene108074	2-A	CK	592.239098476797	1122.14684514306	857.192971809927	-0.921071	0.0584207400743684	-15.7662	5.31885256362258e-56	1.91227124939431e-54	No Significant Difference
Unigene71217	2-A	CK	726.98203488034	1302.03684225269	1014.50943856652	-0.840227	0.0533099616636245	-15.7612	5.75687809296798e-56	2.0684826989534e-54	No Significant Difference
Unigene43273	2-A	CK	95.7278402133465	358.644813656125	227.186326934736	-1.90387	0.120798274943666	-15.7608	5.79149107948258e-56	2.07964272621592e-54	Down
Unigene31494	2-A	CK	1201.69433707167	1942.97455561807	1572.33444634487	-0.692273	0.0439272591782854	-15.7595	5.90606120378602e-56	2.11948294493439e-54	No Significant Difference
Unigene48223	2-A	CK	209.756452882505	555.845804734274	382.80112880839	-1.40614	0.0892417754908289	-15.7565	6.19637269638754e-56	2.22230324933982e-54	Down
Unigene4361	2-A	CK	1115.55879465845	1816.89832545929	1466.22856005887	-0.702983	0.0446246136839936	-15.7533	6.52342816641247e-56	2.33816763017935e-54	No Significant Difference
Unigene13221	2-A	CK	3217.23504273662	4407.45423958225	3812.34464115944	-0.454327	0.0288434894521854	-15.7514	6.71338606279932e-56	2.40478090356002e-54	No Significant Difference
Unigene1563	2-A	CK	1402.69902654627	2174.78632389936	1788.74267522282	-0.633196	0.0402004121902004	-15.751	6.7615634307897e-56	2.42055699796668e-54	No Significant Difference
Unigene17826	2-A	CK	9460.84576618604	11859.8911986622	10660.3684824241	-0.325768	0.0206834215606745	-15.7502	6.84450891122125e-56	2.44875275722916e-54	No Significant Difference
Unigene27991	2-A	CK	1382.37671236121	785.835755769375	1084.10623406529	0.814530028075602	0.051722416880374	15.7481045396522	7.07709275792883e-56	2.53041732568315e-54	No Significant Difference
Unigene14412	2-A	CK	1350.82434624157	2150.65636568945	1750.74035596551	-0.671846	0.0427027593539534	-15.7331	8.97205443433111e-56	3.20600316297823e-54	No Significant Difference
Unigene6374	2-A	CK	254.621530752332	632.473182518223	443.547356635278	-1.31612	0.0836751644636602	-15.729	9.57489697275963e-56	3.41933065718483e-54	Down
Unigene19581	2-A	CK	1238.26785044497	1984.33454400061	1611.30119722279	-0.679091	0.043183167794113	-15.7258	1.00631850132565e-55	3.5915139147007e-54	No Significant Difference
Unigene27252	2-A	CK	356.362570428229	780.913385828165	568.637978128197	-1.13114	0.071931983064216	-15.7252	1.01679116065259e-55	3.62667906301993e-54	Down
Unigene4926	2-A	CK	231.630522657988	603.836684016647	417.733603337318	-1.38456	0.0880655534130257	-15.7219	1.06981839049912e-55	3.81349209587721e-54	Down
Unigene89236	2-A	CK	127.795749668227	419.070549937165	273.433149802696	-1.7114	0.108862351497392	-15.7208	1.08976991379138e-55	3.88224728083527e-54	Down
Unigene27318	2-A	CK	2003.2561455176	2930.90824354099	2467.08219452929	-0.548978	0.0349239176133765	-15.7192	1.11647370104454e-55	3.97495877103639e-54	No Significant Difference
Unigene12710	2-A	CK	1126.14027871721	1826.44518003688	1476.29272937705	-0.696973	0.0443575135697143	-15.7126	1.23946066605385e-55	4.41014420941021e-54	No Significant Difference
Unigene8920	2-A	CK	503.294439445683	988.301451601366	745.797945523525	-0.973641	0.0619808127997316	-15.7088	1.31744336756523e-55	4.68476778535606e-54	No Significant Difference
Unigene212392	2-A	CK	148.413720013115	451.911483741475	300.162601877295	-1.60811	0.102419764876553	-15.7011	1.48542294894487e-55	5.27888831965344e-54	Down
Unigene1538	2-A	CK	473.566522954183	988.819425087189	731.192974020685	-1.06057	0.0675862889980354	-15.6921	1.71285335479684e-55	6.08343566199112e-54	Down
Unigene22113	2-A	CK	4301.55575898483	5731.47150052863	5016.51362975673	-0.413486	0.02636377206984	-15.6839	1.95056385202886e-55	6.92349622941791e-54	No Significant Difference
Unigene64419	2-A	CK	653.008328208513	269.225958899918	461.117143554216	1.27786679550535	0.0814916284625493	15.6809579046836	2.04152071023068e-55	7.24195446609162e-54	Up
Unigene49066	2-A	CK	926.526169213892	451.935371020534	689.230770117213	1.03543468976416	0.0660585552102243	15.674497973336	2.26003608746867e-55	8.01224544128581e-54	Up
Unigene139	2-A	CK	1238.21482756964	2003.45087861263	1620.83285309113	-0.692449	0.044179886673402	-15.6734	2.29922789171477e-55	8.14625349454946e-54	No Significant Difference
Unigene7557	2-A	CK	1042.99337346383	1718.68333202357	1380.8383527437	-0.720579	0.0459837370602129	-15.6703	2.4142162070341e-55	8.54848692159182e-54	No Significant Difference
Unigene9070	2-A	CK	2072.84557859097	1315.86979241802	1694.3576855045	0.655457862910417	0.0418359964547506	15.667318062314	2.5303332586224e-55	8.9542282926498e-54	No Significant Difference
Unigene10041	2-A	CK	2969.75972930844	2033.49971755409	2501.62972343127	0.546673846193797	0.034900604286377	15.6637358398744	2.67699597618976e-55	9.46750764243883e-54	No Significant Difference
Unigene8514	2-A	CK	1266.71247270292	2003.78420287953	1635.24833779123	-0.661142	0.0422123018176112	-15.6623	2.73790720889825e-55	9.67708012343138e-54	No Significant Difference
Unigene286	2-A	CK	1259.80306603557	2003.78940171932	1631.79623387744	-0.67048	0.0428213284706253	-15.6576	2.94727675862186e-55	1.04108060325224e-53	No Significant Difference
Unigene93345	2-A	CK	306.704334894456	707.810080829683	507.25720786207	-1.20699	0.0771966474769297	-15.6352	4.19120062603784e-55	1.47958482414126e-53	Down
Unigene70793	2-A	CK	135.782704448729	440.335131182833	288.058917815781	-1.69719	0.108573112173533	-15.6318	4.42093399746585e-55	1.5597449536207e-53	Down
Unigene21462	2-A	CK	282.921247049125	663.573513495455	473.24738027229	-1.22956	0.0787240475980638	-15.6186	5.43542527380005e-55	1.91651130542645e-53	Down
Unigene25346	2-A	CK	672.259042193984	274.916637457613	473.587839825798	1.29073	0.082653649621688	15.6161441882092	5.65219751643854e-55	1.99174456854103e-53	Up
Unigene138514	2-A	CK	3175.30813832266	4407.32381393502	3791.31597612884	-0.473851	0.030345462794045	-15.6152	5.73396365122818e-55	2.01934191618554e-53	No Significant Difference
Unigene110130	2-A	CK	195.315722111935	542.060812721279	368.688267416607	-1.47327	0.0943926642313494	-15.6079	6.43240701780405e-55	2.26395198532224e-53	Down
Unigene10443	2-A	CK	279.919438058766	665.700918135827	472.810178097296	-1.2479	0.0799562365482338	-15.6073	6.4969628139077e-55	2.2852988609425e-53	Down
Unigene83227	2-A	CK	343.816834755078	79.1569855143032	211.486910134691	2.11915793048613	0.135836054674246	15.6008501245724	7.18311929305728e-55	2.52513606811973e-53	Up
Unigene19893	2-A	CK	894.278795385551	1539.93450987832	1217.10665263194	-0.783051	0.05020637113366	-15.5966	7.67209262880938e-55	2.69540968581538e-53	No Significant Difference
Unigene221405	2-A	CK	703.124154478353	1303.37143028385	1003.2477923811	-0.892496	0.0572266202065146	-15.5958	7.77132282459115e-55	2.72863405066673e-53	No Significant Difference
Unigene8563	2-A	CK	636.948	1207.12428500732	922.036282709208	-0.923125	0.0591962292874135	-15.5943	7.95588634448607e-55	2.79176249178126e-53	No Significant Difference
Unigene9835	2-A	CK	405.737011070599	866.319822468134	636.028416769366	-1.09364	0.0701421106824446	-15.5918	8.28102491676583e-55	2.90411425646028e-53	Down
Unigene52862	2-A	CK	2347.24744580492	3346.80773294941	2847.02758937717	-0.511809	0.0328297303914354	-15.5898	8.53985266438695e-55	2.99309051676187e-53	No Significant Difference
Unigene14036	2-A	CK	1619.34827655819	2447.22236961209	2033.28532308514	-0.596664	0.0382748358736021	-15.5889	8.65570552297762e-55	3.03187971253982e-53	No Significant Difference
Unigene11163	2-A	CK	318.957322120001	730.691841953405	524.824582036703	-1.19443	0.0766366270381866	-15.5856	9.11669801762944e-55	3.19144408893462e-53	Down
Unigene13538	2-A	CK	2227.61120535588	3240.68688506419	2734.14904521003	-0.5398	0.0346349577001826	-15.5854	9.14628876295851e-55	3.19988898735639e-53	No Significant Difference
Unigene116353	2-A	CK	379.055718896791	99.3178968877675	239.186807892279	1.93278961882752	0.124041812074517	15.5817589770973	9.6852511287116e-55	3.38642433581015e-53	Up
Unigene2941	2-A	CK	616.281087806965	1190.34913508852	903.315111447744	-0.949188	0.0609269820332913	-15.5791	1.00966406371089e-54	3.52815804854101e-53	No Significant Difference
Unigene13641	2-A	CK	1142.7591024336	1856.40305673465	1499.58107958413	-0.698692	0.0448520424299386	-15.5777	1.03202182881504e-54	3.60413303474779e-53	No Significant Difference
Unigene6620	2-A	CK	526.920927109228	1027.53426847392	777.227597791572	-0.965254	0.0619716212647906	-15.5757	1.06414848567974e-54	3.71411300031729e-53	No Significant Difference
Unigene9420	2-A	CK	25.6943093811371	218.711416752266	122.202863066702	-3.09055	0.198450900953214	-15.5734	1.10419675741748e-54	3.85159358810503e-53	Down
Unigene25391	2-A	CK	900.217160529495	1559.49707554247	1229.85711803598	-0.792402	0.0508994169106377	-15.568	1.20103814158467e-54	4.18689478648553e-53	No Significant Difference
Unigene63562	2-A	CK	142.829243012926	450.213748045709	296.521495529317	-1.65984	0.106656578804506	-15.5624	1.31022078804502e-54	4.56479362768232e-53	Down
Unigene1348	2-A	CK	328.929851724929	738.538157426256	533.734004575593	-1.16886	0.0751209543556668	-15.5597	1.36776924432905e-54	4.76245696846067e-53	Down
Unigene29997	2-A	CK	5548.41857675631	7107.55925232251	6327.98891453941	-0.357603	0.0229879375734302	-15.5561	1.44628326162224e-54	5.03284218703991e-53	No Significant Difference
Unigene5435	2-A	CK	260.136061395814	37.4598699053395	148.797965650577	2.79715369754704	0.179846089190134	15.5530415487093	1.51725780908079e-54	5.27668549158096e-53	Up
Unigene6240	2-A	CK	1913.24306618061	2811.9371567925	2362.59011148656	-0.556206	0.0357664833695653	-15.551	1.5655873298939e-54	5.44153159180639e-53	No Significant Difference
Unigene1566	2-A	CK	1291.83249117622	2026.72624025877	1659.2793657175	-0.649107	0.0417584844907217	-15.5443	1.73869684699877e-54	6.03962404461037e-53	No Significant Difference
Unigene919	2-A	CK	1364.96489583781	2178.17092260414	1771.56790922098	-0.673049	0.043299982251267	-15.5439	1.75116233472723e-54	6.0793168810154e-53	No Significant Difference
Unigene28433	2-A	CK	2206.87126956213	3187.85592558571	2697.36359757392	-0.530284	0.0341262053221502	-15.5389	1.89205411375987e-54	6.56454175059152e-53	No Significant Difference
Unigene19592	2-A	CK	866.250497123067	402.16430894236	634.207403032714	1.10700170537193	0.0712497141726238	15.5369283684408	1.95113630324299e-54	6.76551889603766e-53	Up
Unigene44215	2-A	CK	136.676896845173	441.340952678313	289.008924761743	-1.68876	0.10881172272969	-15.52	2.54134994088867e-54	8.80685336827441e-53	Down
Unigene36505	2-A	CK	820.811072176924	376.968448224114	598.889760200519	1.12255415234197	0.0723480494622569	15.5160251131247	2.70283489440273e-54	9.36092480498736e-53	Up
Unigene9740	2-A	CK	281.168124914799	664.329349555842	472.74873723532	-1.23948	0.079954263525723	-15.5024	3.34045406602926e-54	1.15623960342258e-52	Down
Unigene168723	2-A	CK	880.921288460187	407.124	644.022488516943	1.11368645164922	0.0718583296593092	15.4983626383937	3.55845444986363e-54	1.23096866078586e-52	Up
Unigene113859	2-A	CK	418.706991699188	879.428505546614	649.067748622901	-1.07352	0.0692830719829192	-15.4946	3.7709234597723e-54	1.30369711177751e-52	Down
Unigene93274	2-A	CK	160.075429477695	480.934405219478	320.504917348586	-1.59149	0.102726337019644	-15.4925	3.89636759439817e-54	1.34627090712939e-52	Down
Unigene25713	2-A	CK	798.075130392654	1430.6414766022	1114.35830349743	-0.839583	0.054199463183993	-15.4906	4.01434806668221e-54	1.38621714861933e-52	No Significant Difference
Unigene20209	2-A	CK	250.846727196376	636.485988217757	443.666357707066	-1.34322	0.0867154693420938	-15.49	4.05413328788297e-54	1.39913016198749e-52	Down
Unigene23292	2-A	CK	241.805228186781	612.739340669474	427.272284428127	-1.34336	0.0867332574394564	-15.4884	4.15442506362184e-54	1.43289719150766e-52	Down
Unigene19678	2-A	CK	1360.07763001228	2105.91982748504	1732.99872874866	-0.630978	0.0407399287773812	-15.4879	4.18446180869459e-54	1.44240715032216e-52	No Significant Difference
Unigene14341	2-A	CK	1064.15262448917	1747.0053112627	1405.57896787594	-0.716371	0.0462655347135712	-15.4839	4.45644026351693e-54	1.53525547418428e-52	No Significant Difference
Unigene29158	2-A	CK	184.002600955341	508.076349311507	346.039475133424	-1.46519	0.0946477924831799	-15.4804	4.70299018010065e-54	1.61923951900865e-52	Down
Unigene48070	2-A	CK	565.385872586675	208.808262755358	387.097067671016	1.43581619204814	0.0927654110706677	15.4779262601914	4.88982537277029e-54	1.68257712459505e-52	Up
Unigene40062	2-A	CK	253.052949610958	613.756122275596	433.404535943277	-1.2795	0.082701388949955	-15.4713	5.42278282353806e-54	1.86487016124857e-52	Down
Unigene74038	2-A	CK	137.594623120869	454.412267624665	296.003445372767	-1.72125	0.11131081582952	-15.4635	6.11976113183368e-54	2.10332201296158e-52	Down
Unigene6024	2-A	CK	1184.4084666099	1885.78888400046	1535.09867530518	-0.671671	0.0434565094799573	-15.4562	6.85625705464097e-54	2.35506796751872e-52	No Significant Difference
Unigene9266	2-A	CK	1110.62591132889	1823.80912136225	1467.21751634557	-0.716595	0.0463694392952782	-15.454	7.08687401223827e-54	2.43285526574967e-52	No Significant Difference
Unigene45606	2-A	CK	963.26374430875	1618.65564845256	1290.95969638066	-0.74788	0.048401952568664	-15.4514	7.37826719107221e-54	2.53140303024999e-52	No Significant Difference
Unigene8169	2-A	CK	591.403744380117	1102.07742930308	846.740586841597	-0.898029	0.058121948579853	-15.4508	7.45393884505753e-54	2.55586698617494e-52	No Significant Difference
Unigene16107	2-A	CK	607.34760759443	1139.6238873151	873.485747454762	-0.908156	0.0587911636457476	-15.4472	7.88455100661274e-54	2.70193591901669e-52	No Significant Difference
Unigene18178	2-A	CK	163.047805640461	474.952028098836	318.999916869649	-1.54089	0.0997704198570316	-15.4444	8.23272771613372e-54	2.81960085402588e-52	Down
Unigene4082	2-A	CK	857.617791451798	1458.20354580332	1157.91066862756	-0.765724	0.0496026272018583	-15.4372	9.20594480006977e-54	3.15107108241452e-52	No Significant Difference
Unigene67700	2-A	CK	532.875288272014	1033.60137156021	783.238329916112	-0.955205	0.0618885733144048	-15.4343	9.62876864756115e-54	3.29387175751258e-52	No Significant Difference
Unigene49278	2-A	CK	245.594668234265	33.5693040100739	139.58198612217	2.87111053388696	0.186032685273911	15.4333660757495	9.76419857409714e-54	3.33824945525981e-52	Up
Unigene18980	2-A	CK	1167.72397097959	1871.34884177082	1519.53640637521	-0.67961	0.0440484547431624	-15.4287	1.04961186407885e-53	3.58638832553409e-52	No Significant Difference
Unigene13363	2-A	CK	1097.29860484913	1792.43299724724	1444.86580104818	-0.709401	0.045984068334107	-15.4271	1.07583363901928e-53	3.67384006566146e-52	No Significant Difference
Unigene9417	2-A	CK	323.012922127975	726.408150542905	524.71053633544	-1.16785	0.075801360247855	-15.4067	1.47592904483856e-53	5.03717801302891e-52	Down
Unigene42662	2-A	CK	499.435938742083	172.04646465089	335.741201696487	1.53640681732965	0.0997382880648091	15.4043832828904	1.52941246766683e-53	5.21666906439437e-52	Up
Unigene3513	2-A	CK	2026.09619460353	2940.14907360493	2483.12263410423	-0.536352	0.0348578292647876	-15.3869	2.0054944574873e-53	6.83655189814729e-52	No Significant Difference
Unigene46935	2-A	CK	1156.24468256591	623.606536004984	889.925609285448	0.890806889008461	0.0578977574082512	15.3858617135577	2.03647142870441e-53	6.93810880055283e-52	No Significant Difference
Unigene22406	2-A	CK	1852.79821977115	3815.12741598555	2833.96281787835	-1.04188	0.0677338490534573	-15.382	2.1629689929433e-53	7.3647898851637e-52	Down
Unigene11850	2-A	CK	1024.93551367728	1752.96903783179	1388.95227575454	-0.77481	0.0503779033421206	-15.38	2.23100894605859e-53	7.59204561754392e-52	No Significant Difference
Unigene101427	2-A	CK	337.874962786344	751.579290532906	544.727126659625	-1.15057	0.0748117271075577	-15.3796	2.24337440334325e-53	7.62968897164928e-52	Down
Unigene9738	2-A	CK	1187.22508652952	1904.86469737581	1546.04489195266	-0.682955	0.044436930830387	-15.3691	2.63888484424496e-53	8.96960329956456e-52	No Significant Difference
Unigene6518	2-A	CK	620.891802810221	1170.74761016933	895.819706489776	-0.914328	0.0594966616575792	-15.3677	2.69482761238943e-53	9.15443731751396e-52	No Significant Difference
Unigene17715	2-A	CK	704.172743590627	1259.70997998128	981.941361785954	-0.840009	0.0547067638271332	-15.3548	3.29128589310387e-53	1.11741446989132e-51	No Significant Difference
Unigene47342	2-A	CK	48.4831069929315	261.788499519692	155.135803256312	-2.43118	0.158416362268946	-15.3468	3.72172432798856e-53	1.26281882111014e-51	Down
Unigene12966	2-A	CK	1996.26399655931	2907.74352047993	2452.00375851962	-0.542137	0.0353327642872592	-15.3437	3.90006475107708e-53	1.3225648316645e-51	No Significant Difference
Unigene71959	2-A	CK	398.529374665538	845.148123889788	621.838749277663	-1.08228	0.0705882539590756	-15.3323	4.65402299658109e-53	1.57732843087949e-51	Down
Unigene180413	2-A	CK	241.776485198923	613.776343555199	427.776414377061	-1.34584	0.087794675541362	-15.3294	4.86112964322448e-53	1.64656700895586e-51	Down
Unigene89609	2-A	CK	62.2274561209605	291.857084733575	177.042270427268	-2.22544	0.145201362206561	-15.3266	5.0815224394574e-53	1.72022319204096e-51	Down
Unigene128140	2-A	CK	8.28116068585005	218.715199316912	113.498180001381	-4.7622	0.310739322101915	-15.3254	5.1733911798531e-53	1.75031074652013e-51	Down
Unigene13943	2-A	CK	727.865160981789	1305.1201023887	1016.49263168524	-0.84158	0.0549219836340159	-15.3232	5.35292413304412e-53	1.8100057910526e-51	No Significant Difference
Unigene10908	2-A	CK	1273.64058145611	1998.0534314582	1635.84700645716	-0.64925	0.0423951751847168	-15.3142	6.14277404267485e-53	2.07588168297807e-51	No Significant Difference
Unigene5482	2-A	CK	758.082890666583	1320.45218508968	1039.26753787813	-0.800239	0.052257268042353	-15.3134	6.21788108060379e-53	2.10005076473641e-51	No Significant Difference
Unigene78029	2-A	CK	1763.25338701024	2633.53750605674	2198.39544653349	-0.579953	0.037876399885749	-15.3117	6.38482851056925e-53	2.15519260410686e-51	No Significant Difference
Unigene722	2-A	CK	2096.90467864122	3074.63790739765	2585.77129301944	-0.551535	0.0360314224896715	-15.3071	6.86026641750559e-53	2.31434151978686e-51	No Significant Difference
Unigene166905	2-A	CK	1960.35329725054	2936.09225551706	2448.2227763838	-0.583016	0.038102823244626	-15.3011	7.5159672831049e-53	2.53408456824546e-51	No Significant Difference
Unigene21639	2-A	CK	1272.57433005751	2003.7366323105	1638.16	-0.654104	0.0427588750458064	-15.2975	7.94467232959236e-53	2.67708472149321e-51	No Significant Difference
Unigene13544	2-A	CK	2755.65798978149	3856.18938018415	3305.92368498282	-0.484009	0.0316657531500256	-15.2849	9.63645732152793e-53	3.24529046885127e-51	No Significant Difference
Unigene9010	2-A	CK	131.329286670259	420.151544816362	275.740415743311	-1.6768	0.109739323013182	-15.2798	1.0425672376697e-52	3.50905710109519e-51	Down
Unigene109845	2-A	CK	104.106100296906	367.07611737779	235.591108837348	-1.81981	0.119161499826145	-15.2718	1.17940161807022e-52	3.96733081076252e-51	Down
Unigene5333	2-A	CK	763.039384196034	1364.79993402816	1063.91965911209	-0.839217	0.054981100655539	-15.2637	1.33392497353496e-52	4.4845469630083e-51	No Significant Difference
Unigene1839	2-A	CK	3465.4476689947	4639.77451427227	4052.61109163348	-0.421443	0.0276151463515111	-15.2613	1.38496017570569e-52	4.65345028956544e-51	No Significant Difference
Unigene5863	2-A	CK	2140.68299702799	3095.23330771864	2617.95815237332	-0.53238	0.0349006223602321	-15.2542	1.54441233121613e-52	5.18623053117677e-51	No Significant Difference
Unigene56744	2-A	CK	253.137532459195	628.702557166739	440.920044812967	-1.31279	0.0861001478779226	-15.2473	1.71638510957281e-52	5.76042069084896e-51	Down
Unigene64574	2-A	CK	82.0453350277304	331.469012978507	206.757174003119	-2.0153	0.132208189653563	-15.2434	1.82105659643521e-52	6.10820995105726e-51	Down
Unigene10822	2-A	CK	1901.88628615987	2820.15885060926	2361.02256838456	-0.568749	0.0373375356233751	-15.2326	2.14723020904254e-52	7.19814039893865e-51	No Significant Difference
Unigene7282	2-A	CK	170.737744733825	475.957491152318	323.347617943071	-1.48077	0.0972489157461393	-15.2266	2.35560236744793e-52	7.89214437144218e-51	Down
Unigene5082	2-A	CK	1427.45584182985	2217.28492571413	1822.37038377199	-0.63488	0.0417000486367261	-15.2249	2.41686257790104e-52	8.09275649583098e-51	No Significant Difference
Unigene11292	2-A	CK	1489.75714143513	2321.49993852507	1905.6285399801	-0.638341	0.0419395313683454	-15.2205	2.5850725009123e-52	8.65105080336753e-51	No Significant Difference
Unigene35854	2-A	CK	25.7318172676042	210.939275112591	118.335546190097	-3.03797	0.199639807460542	-15.2172	2.71715810107418e-52	9.0878846179413e-51	Down
Unigene26162	2-A	CK	316.632669894414	726.535714498573	521.584192196493	-1.19468	0.0785329996944244	-15.2125	2.92071312989726e-52	9.76312165654006e-51	Down
Unigene70606	2-A	CK	490.500311232071	171.407077982613	330.953694607342	1.51638518283315	0.0996821543953785	15.2122031474016	2.93497121298643e-52	9.80518265224363e-51	Up
Unigene41444	2-A	CK	1817.37589060447	2737.41400258838	2277.39494659642	-0.590641	0.0388379842978397	-15.2078	3.13794741924508e-52	1.04773074954839e-50	No Significant Difference
Unigene5865	2-A	CK	469.290979602317	934.310107077879	701.800543340098	-0.992406	0.0652806390198672	-15.2022	3.4218104753075e-52	1.14185854578235e-50	No Significant Difference
Unigene9012	2-A	CK	2456.94233930677	3440.90367564946	2948.92300747811	-0.485592	0.0319493461453609	-15.1988	3.60120029689891e-52	1.20103620842046e-50	No Significant Difference
Unigene24124	2-A	CK	76.5762404339472	320.170024285689	198.373132359818	-2.06612	0.135941994864207	-15.1986	3.61454733826269e-52	1.20480108346158e-50	Down
Unigene32806	2-A	CK	1657.31175063805	2512.24177632769	2084.77676348287	-0.600549	0.0395180216746486	-15.1968	3.710943840471e-52	1.23555220102069e-50	No Significant Difference
Unigene119455	2-A	CK	93.0488260172845	348.073836727073	220.561331372179	-1.90601	0.125421309682102	-15.1968	3.71102624146927e-52	1.23555220102069e-50	Down
Unigene4840	2-A	CK	68.3546712593393	296.088481742446	182.221576500893	-2.11492	0.139233117455336	-15.1898	4.13225178755218e-52	1.37501324262204e-50	Down
Unigene6522	2-A	CK	786.289342740429	1356.80347769601	1071.54641021822	-0.787775	0.0518654556050186	-15.1888	4.19400413324294e-52	1.3947684995616e-50	No Significant Difference
Unigene4647	2-A	CK	1390.88878475552	2173.8826734624	1782.38572910896	-0.644619	0.0424471522135812	-15.1864	4.35256895305195e-52	1.44667923561093e-50	No Significant Difference
Unigene1121	2-A	CK	1104.59073337526	1803.75007406053	1454.1704037179	-0.708578	0.0466642929476969	-15.1846	4.47423165572034e-52	1.48627271873421e-50	No Significant Difference
Unigene11202	2-A	CK	702.264317430083	1310.54569439402	1006.40500591205	-0.902676	0.0594526150219803	-15.1831	4.57495951959909e-52	1.51887099059362e-50	No Significant Difference
Unigene3422	2-A	CK	1499.17473029584	2270.82827129573	1885.00150079578	-0.599381	0.0394772302869056	-15.183	4.5865099776463e-52	1.52184249150576e-50	No Significant Difference
Unigene15216	2-A	CK	553.947718424471	1040.22055632411	797.084137374289	-0.908586	0.0599066640321609	-15.1667	5.87638683284671e-52	1.94872973208697e-50	No Significant Difference
Unigene20759	2-A	CK	976.440398520281	1609.89684876387	1293.16862364208	-0.721559	0.0475970009401429	-15.1598	6.53048722974594e-52	2.16441646684179e-50	No Significant Difference
Unigene6695	2-A	CK	1059.91169571808	1709.80056734964	1384.85613153386	-0.690304	0.0455370936087677	-15.1591	6.59197292963049e-52	2.18355839017658e-50	No Significant Difference
Unigene1235	2-A	CK	542.023439348092	1028.25486081488	785.139150081484	-0.924889	0.0610396256053974	-15.1523	7.31961340180344e-52	2.4232143213855e-50	No Significant Difference
Unigene12170	2-A	CK	448.320146506646	892.218207801737	670.269177154192	-0.993705	0.0656154048209459	-15.1444	8.25203127925276e-52	2.7303541142224e-50	No Significant Difference
Unigene126804	2-A	CK	1445.12535299078	2248.53159459114	1846.82847379096	-0.636806	0.0420506906979992	-15.1438	8.32882964471435e-52	2.75420750245636e-50	No Significant Difference
Unigene14895	2-A	CK	570.620318227667	1070.19714185602	820.408730041843	-0.906362	0.0598876899527471	-15.1344	9.61131025332149e-52	3.17650818993315e-50	No Significant Difference
Unigene72030	2-A	CK	822.445960361103	1413.66318618692	1118.05457327401	-0.781186	0.0516363047740387	-15.1286	1.04878664841907e-51	3.46425120308221e-50	No Significant Difference
Unigene3501	2-A	CK	2220.71868615358	3200.5444252725	2710.63155571304	-0.528481	0.0349344660506041	-15.1278	1.06194659495723e-51	3.5057414635895e-50	No Significant Difference
Unigene29652	2-A	CK	962.321828872753	1623.33147457419	1292.82665172347	-0.753462	0.0498193723785976	-15.1239	1.12713083871702e-51	3.71883287040283e-50	No Significant Difference
Unigene30591	2-A	CK	174.205079826747	480.522562123667	327.363820975207	-1.46587	0.0969690724525511	-15.1169	1.25316765793628e-51	4.13234682741794e-50	Down
Unigene104036	2-A	CK	579.369194075507	1080.49507952011	829.932136797806	-0.900528	0.0595756598269275	-15.1157	1.27602831412924e-51	4.20536110666097e-50	No Significant Difference
Unigene17701	2-A	CK	245.842454458892	595.698640839551	420.770547649222	-1.27668	0.0845021501977413	-15.1083	1.42766055677921e-51	4.70244232126304e-50	Down
Unigene1870	2-A	CK	517.386540146319	1004.60922349429	760.997881820303	-0.955223	0.0632516373416771	-15.102	1.57204966715105e-51	5.17512030753758e-50	No Significant Difference
Unigene520	2-A	CK	1399.68615846418	2145.92828497299	1772.80722171858	-0.616186	0.0408126478066994	-15.0979	1.67121269695095e-51	5.49846826111502e-50	No Significant Difference
Unigene45404	2-A	CK	692.980059850136	299.264449697991	496.122254774063	1.21048	0.0801866943502588	15.0958003765757	1.72580950410551e-51	5.67490764521347e-50	Up
Unigene114544	2-A	CK	592.575211997259	1088.97004593454	840.772628965901	-0.878278	0.0581949094540195	-15.092	1.82774932625434e-51	6.00673755277895e-50	No Significant Difference
Unigene51797	2-A	CK	876.158331241842	1469.19635552958	1172.67734338571	-0.746525	0.0494771763152304	-15.0883	1.93432678403504e-51	6.35342766533978e-50	No Significant Difference
Unigene6134	2-A	CK	770.469585069182	1339.14115876401	1054.8053719166	-0.796859	0.0528427003501218	-15.0798	2.19858455712578e-51	7.21735012412389e-50	No Significant Difference
Unigene102	2-A	CK	1057.13779279353	1705.95549714688	1381.5466449702	-0.690364	0.0457837803857853	-15.0788	2.23344598241782e-51	7.32768087426556e-50	No Significant Difference
Unigene3387	2-A	CK	1110.6324309996	1815.98497673392	1463.30870386676	-0.709777	0.0470999575498555	-15.0696	2.56729689206217e-51	8.41828876130482e-50	No Significant Difference
Unigene6245	2-A	CK	1320.06604012259	2057.9300643184	1688.99805222049	-0.640364	0.0425064441796729	-15.0651	2.74730775672107e-51	9.00350897584774e-50	No Significant Difference
Unigene15864	2-A	CK	1362.18521204751	2097.90828168405	1730.04674686578	-0.622654	0.0413446583400853	-15.0601	2.96393310347245e-51	9.70800047450173e-50	No Significant Difference
Unigene25918	2-A	CK	1147.93825115831	601.706554644767	874.822402901537	0.932809047252202	0.0619446728786202	15.0587452302804	3.02473440943298e-51	9.9016068075236e-50	No Significant Difference
Unigene1033	2-A	CK	1345.4736469001	2061.05572532496	1703.26468611253	-0.615447	0.0408766530622106	-15.0562	3.14332201023242e-51	1.02840570475636e-49	No Significant Difference
Unigene38750	2-A	CK	638.730103771334	269.628220272496	454.179162021915	1.24431475003309	0.0826463601403109	15.0558929385466	3.15806326680765e-51	1.03265140262301e-49	Up
Unigene8476	2-A	CK	465.025094052918	917.560514238526	691.292804145722	-0.981357	0.0651884396399275	-15.0542	3.24191495164294e-51	1.05947807947857e-49	No Significant Difference
Unigene4199	2-A	CK	922.861783781811	1525.37337310144	1224.11757844163	-0.724617	0.0481536990687868	-15.048	3.55764414249306e-51	1.16201154745682e-49	No Significant Difference
Unigene54930	2-A	CK	602.773458608569	247.721119648877	425.247289128723	1.28336756616479	0.0853034319603815	15.0447354423072	3.73825047321023e-51	1.2203209060093e-49	Up
Unigene2522	2-A	CK	335.857074777527	736.031020699827	535.944047738677	-1.1302	0.0751408862866118	-15.0411	3.94909027137473e-51	1.288429223377e-49	Down
Unigene11896	2-A	CK	389.684974960316	115.550670244757	252.617822602537	1.75347084586483	0.116597573616187	15.038656392944	4.09783004607208e-51	1.33621220293395e-49	Up
Unigene691	2-A	CK	825.576554007934	1426.78221740879	1126.17938570836	-0.791046	0.0526143835045212	-15.0348	4.34482321823212e-51	1.41596240415559e-49	No Significant Difference
Unigene922	2-A	CK	368.622209813591	784.705357321413	576.663783567502	-1.08991	0.072525373172767	-15.028	4.81556020012367e-51	1.56850057915102e-49	Down
Unigene458	2-A	CK	1453.8612456657	2220.42373827305	1837.14249196937	-0.611167	0.040675570102805	-15.0254	5.00592166493248e-51	1.62959733576286e-49	No Significant Difference
Unigene204243	2-A	CK	904.502919034448	1514.54534975649	1209.52413439547	-0.743186	0.049490452636647	-15.0168	5.70254415875465e-51	1.85533970070077e-49	No Significant Difference
Unigene4584	2-A	CK	975.818279439195	1599.87955338177	1287.84891641048	-0.713771	0.0475591918094124	-15.0081	6.5017588789001e-51	2.11419138300501e-49	No Significant Difference
Unigene69572	2-A	CK	234.001315179538	575.206829771284	404.604072475411	-1.29586	0.0863532176784534	-15.0065	6.6550559471152e-51	2.16283775480622e-49	Down
Unigene25637	2-A	CK	702.963014875539	1269.05947965348	986.01124726451	-0.853215	0.0568610649841814	-15.0053	6.78280572772753e-51	2.20313208684584e-49	No Significant Difference
Unigene22998	2-A	CK	493.882972749591	974.525478880525	734.204225815058	-0.980401	0.0653465445438573	-15.0031	7.00652681720919e-51	2.27453700021115e-49	No Significant Difference
Unigene2784	2-A	CK	660.008321806139	1208.51117618653	934.259748996333	-0.87042	0.0580163710089418	-15.003	7.01729286889172e-51	2.27676922898615e-49	No Significant Difference
Unigene4891	2-A	CK	1060.77057649075	1719.01065314281	1389.89061481678	-0.697255	0.0464848887884104	-14.9996	7.38658453221813e-51	2.39525861083246e-49	No Significant Difference
Unigene23005	2-A	CK	1768.09120015699	1079.78855960459	1423.93987988079	0.712170809461874	0.0475015358010135	14.9925849228369	8.20949081389759e-51	2.66062960591495e-49	No Significant Difference
Unigene11903	2-A	CK	501.740620081687	962.124906840479	731.932763461083	-0.940427	0.0627396512351397	-14.9894	8.61742720303144e-51	2.79129292540472e-49	No Significant Difference
Unigene63192	2-A	CK	229.621308820616	586.576684739819	408.098996780217	-1.35346	0.0903311585632165	-14.9833	9.44009037539099e-51	3.0560726203651e-49	Down
Unigene16031	2-A	CK	5650.25620744451	4305.11606413359	4977.68613578905	0.392066589449462	0.0261714596331042	14.9806925156569	9.81885710683404e-51	3.17693491055889e-49	No Significant Difference
Unigene9559	2-A	CK	1079.28233873425	1747.11909228684	1413.20071551055	-0.695045	0.0463977815468613	-14.9801	9.90207164507295e-51	3.20208925667273e-49	No Significant Difference
Unigene4515	2-A	CK	264.302923466306	641.657	452.980071099103	-1.28013	0.0854593087136445	-14.9794	1.00106780752595e-50	3.23542240984547e-49	Down
Unigene39677	2-A	CK	382.817259895061	807.628240000612	595.222749947836	-1.0769	0.0718936497335852	-14.979	1.00664956111867e-50	3.25166696809255e-49	Down
Unigene743	2-A	CK	390.142489375749	823.636806483889	606.889647929819	-1.07695	0.071900001524621	-14.9785	1.01557688160582e-50	3.27869445434473e-49	Down
Unigene17953	2-A	CK	954.863491327581	1563.87489104764	1259.36919118761	-0.71128	0.04749112545286	-14.9771	1.03631351515464e-50	3.34379638123022e-49	No Significant Difference
Unigene16819	2-A	CK	944.657044371546	1560.72008563964	1252.68856500559	-0.723349	0.048317290837289	-14.9708	1.1391628908763e-50	3.67362772263805e-49	No Significant Difference
Unigene25100	2-A	CK	744.54301165554	328.235717882908	536.389364769224	1.18197579508186	0.0789906535247425	14.963489252708	1.27179265775001e-50	4.09908017900694e-49	Up
Unigene25666	2-A	CK	13357.2571456042	11074.5613469797	12215.9092462919	0.270578423425943	0.0180877608274192	14.9591995387164	1.35647788300622e-50	4.36962063677695e-49	No Significant Difference
Unigene22133	2-A	CK	2792.74609021442	1856.76306294316	2324.75457657879	0.589200855342367	0.0393968758555567	14.9555222983313	1.43352587747083e-50	4.61527519990347e-49	No Significant Difference
Unigene10205	2-A	CK	358.810672915833	758.994104061423	558.902388488628	-1.08015	0.0722302576075201	-14.9542	1.46181679368228e-50	4.70377123425054e-49	Down
Unigene221573	2-A	CK	62.8039994599683	285.473337972137	174.138668716053	-2.18474	0.146103340507103	-14.9534	1.48048695458065e-50	4.76122977684396e-49	Down
Unigene1856	2-A	CK	995.558939107075	1618.61710592211	1307.08802251459	-0.701869	0.0469495199871901	-14.9494	1.57078762009375e-50	5.0488616250251e-49	No Significant Difference
Unigene90510	2-A	CK	495.385366388385	177.018025425353	336.201695906869	1.48611872515972	0.0994332010882838	14.9459004527093	1.65636995259694e-50	5.32102029063949e-49	Up
Unigene387	2-A	CK	1599.62221161989	2408.56912941306	2004.09567051648	-0.590165	0.0395082378239001	-14.9378	1.87164375528466e-50	6.00928034232399e-49	No Significant Difference
Unigene8929	2-A	CK	1283.32914191857	1997.46823922031	1640.39869056944	-0.637194	0.0426640019569508	-14.9352	1.94588834088312e-50	6.24423193422314e-49	No Significant Difference
Unigene20181	2-A	CK	572.685971037988	1061.39192560175	817.03894831987	-0.890405	0.0596221592352294	-14.9341	1.97641649254094e-50	6.33871965615965e-49	No Significant Difference
Unigene17011	2-A	CK	430.996740802986	875.541867922481	653.269304362734	-1.02279	0.0685028286517739	-14.9306	2.08259431139936e-50	6.67559297045543e-49	Down
Unigene22679	2-A	CK	833.10460749027	1409.43250606204	1121.26855677616	-0.759308	0.0508564768320394	-14.9304	2.08989426596253e-50	6.69532574061592e-49	No Significant Difference
Unigene20607	2-A	CK	334.364	753.611862941037	543.988059179169	-1.17099	0.0784583238463298	-14.925	2.26715319345228e-50	7.25923104846583e-49	Down
Unigene479	2-A	CK	715.359283556705	1261.78321933257	988.571251444637	-0.817969	0.0548105249048885	-14.9236	2.31549699489505e-50	7.40997018087492e-49	No Significant Difference
Unigene36484	2-A	CK	375.97814092202	104.57219521562	240.27516806882	1.84659254095196	0.123847917096152	14.910162271993	2.83063800152241e-50	9.05355589437748e-49	Up
Unigene104676	2-A	CK	496.295770816685	183.045364948712	339.670567882698	1.43923650960836	0.0965427307787638	14.9077667266995	2.93402878976624e-50	9.37911737268203e-49	Up
Unigene4234	2-A	CK	1224.03678449346	1924.73802205167	1574.38740327256	-0.652494	0.0437721459931174	-14.9066	2.9858974345234e-50	9.53971412336732e-49	No Significant Difference
Unigene5059	2-A	CK	1517.2019302166	2269.86747923199	1893.5347047243	-0.581543	0.039017407648588	-14.9047	3.07216184340638e-50	9.80996753171951e-49	No Significant Difference
Unigene5446	2-A	CK	354.08573196936	779.072597476151	566.579164722755	-1.13823	0.0763898436767367	-14.9002	3.28411564197519e-50	1.0481056305368e-48	Down
Unigene13751	2-A	CK	305.950516241414	678.392588420013	492.171552330714	-1.14898	0.077173031992265	-14.8884	3.92058566213604e-50	1.25054931547948e-48	Down
Unigene36848	2-A	CK	232.411438183552	569.281217359615	400.846327771584	-1.29409	0.0869323783886098	-14.8861	4.05477198628673e-50	1.29264629155419e-48	Down
Unigene72605	2-A	CK	1387.32148431462	803.859185377179	1095.5903348459	0.786599142397247	0.0528699013177562	14.8780141969562	4.57889547019797e-50	1.45894028724092e-48	No Significant Difference
Unigene9896	2-A	CK	33487.4228939271	38815.3905337537	36151.4067138404	-0.212789	0.0143119856532943	-14.8679	5.32573626688812e-50	1.69597752686196e-48	No Significant Difference
Unigene30437	2-A	CK	420.44019911601	852.528556289364	636.484377702687	-1.01948	0.068571416167077	-14.8674	5.3618384720825e-50	1.706545772754e-48	Down
Unigene11939	2-A	CK	9.64603212498274	191.848214913469	100.747123519226	-4.3218	0.290927784007988	-14.8552	6.43381252623176e-50	2.04661674441778e-48	Down
Unigene106351	2-A	CK	527.958449926508	203.519050008781	365.738749967644	1.37526138506218	0.092599122354728	14.8517755902031	6.77501411154804e-50	2.15398343814784e-48	Up
Unigene34580	2-A	CK	1951.34245090347	2812.9211775339	2382.13181421869	-0.528052	0.0355628596697634	-14.8484	7.12258908922141e-50	2.26325875125526e-48	No Significant Difference
Unigene3631	2-A	CK	1251.55993602812	1947.17985351128	1599.3698947697	-0.637191	0.0429188500306778	-14.8464	7.33915297353109e-50	2.33080826203879e-48	No Significant Difference
Unigene9767	2-A	CK	1539.19107565831	892.174361514752	1215.68271858653	0.787973892433506	0.0530861909007393	14.8432931250777	7.68869737699874e-50	2.44049428510365e-48	No Significant Difference
Unigene7763	2-A	CK	733.618092228924	1269.56370126813	1001.59089674853	-0.790823	0.0532818569460629	-14.8423	7.80754599244377e-50	2.4768752004538e-48	No Significant Difference
Unigene10424	2-A	CK	795.671975721498	383.739888530627	589.705932126063	1.05219944975529	0.0709144225425887	14.8375945545263	8.37039664624295e-50	2.65399613272614e-48	Up
Unigene60945	2-A	CK	534.516590993202	1007.0159415654	770.766266279302	-0.912883	0.0615263714480906	-14.8373	8.41221952245697e-50	2.66581278218153e-48	No Significant Difference
Unigene6284	2-A	CK	501.828814888407	978.972617155606	740.400716022006	-0.963883	0.0649671111900519	-14.8365	8.51095331362762e-50	2.69564182034599e-48	No Significant Difference
Unigene4994	2-A	CK	692.388803698965	1215.53670504705	953.962754373008	-0.811378	0.0546946107208982	-14.8347	8.73901821179342e-50	2.76637898839633e-48	No Significant Difference
Unigene10251	2-A	CK	333.279566911086	732.570744462842	532.925155686964	-1.13578	0.076574703120163	-14.8323	9.05508896988249e-50	2.86488331079023e-48	Down
Unigene1945	2-A	CK	1329.52035630287	2086.6306867501	1708.07552152648	-0.651042	0.0439256327208558	-14.8215	1.06432383869844e-49	3.36552882781516e-48	No Significant Difference
Unigene39405	2-A	CK	303.027418506373	692.606803511722	497.817111009048	-1.19483	0.0806199328975457	-14.8205	1.07964100039796e-49	3.41212026967026e-48	Down
Unigene70392	2-A	CK	263.660080287758	612.669832386296	438.164956337027	-1.21586	0.0820479287723578	-14.8188	1.10669223225807e-49	3.49572601437113e-48	Down
Unigene2514	2-A	CK	2535.82738142421	3542.59593772178	3039.21165957299	-0.481811	0.0325187275867543	-14.8164	1.14719531160653e-49	3.62170921163118e-48	No Significant Difference
Unigene19299	2-A	CK	203.203471959201	538.374669539583	370.789070749392	-1.40708	0.0949686458946461	-14.8162	1.15058628190442e-49	3.63045637014273e-48	Down
Unigene7472	2-A	CK	2070.70171570748	1357.18977536082	1713.94574553415	0.609807513466747	0.0411629131368107	14.8144887471877	1.18084281655157e-49	3.72391761290841e-48	No Significant Difference
Unigene26570	2-A	CK	205.727294466004	520.462548766703	363.094921616354	-1.33925	0.0904362905661212	-14.8088	1.28482847143441e-49	4.04966587299555e-48	Down
Unigene11280	2-A	CK	758.047669769972	1312.35269318947	1035.20018147972	-0.793334	0.0535746125950604	-14.808	1.30000052187668e-49	4.09528151485273e-48	No Significant Difference
Unigene14565	2-A	CK	293.365962119698	661.847157941609	477.606560030653	-1.17604	0.0794350142923677	-14.805	1.35915603200955e-49	4.27933091498391e-48	Down
Unigene42528	2-A	CK	152.979668654252	442.785036939529	297.88235279689	-1.53056	0.103412908534646	-14.8005	1.45456637822488e-49	4.57727014429464e-48	Down
Unigene33577	2-A	CK	424.611419153199	852.298025713711	638.454722433455	-1.0063	0.0679927178218518	-14.8001	1.46282822081463e-49	4.60079519572818e-48	Down
Unigene16564	2-A	CK	1603.71986613862	2371.00077349368	1987.36031981615	-0.564191	0.0381232325023012	-14.7991	1.48366305422027e-49	4.66381752022377e-48	No Significant Difference
Unigene25940	2-A	CK	167.199800799881	459.357516547963	313.278658673922	-1.45902	0.0986234775695732	-14.7938	1.60622831785368e-49	5.04638484553373e-48	Down
Unigene29162	2-A	CK	183.131196429936	489.739738038935	336.435467234436	-1.41925	0.0959381687300565	-14.7934	1.61572043822935e-49	5.07348352843358e-48	Down
Unigene46370	2-A	CK	731.420683678167	331.405837143699	531.413260410933	1.14257044424782	0.077249029274706	14.7907417733977	1.68091060625126e-49	5.27535542597816e-48	Up
Unigene2648	2-A	CK	1301.76461238573	1997.10741995748	1649.4360161716	-0.617195	0.0417328759255788	-14.7892	1.72048491230424e-49	5.39666143633866e-48	No Significant Difference
Unigene4341	2-A	CK	4059.33943748223	5323.56906969022	4691.45425358622	-0.391193	0.0264526932469592	-14.7884	1.74007110681302e-49	5.45517418065735e-48	No Significant Difference
Unigene3774	2-A	CK	700.965571579426	1228.58162071835	964.773596148886	-0.809665	0.0547517030639461	-14.788	1.75207695154585e-49	5.48987237960011e-48	No Significant Difference
Unigene32914	2-A	CK	242.321441209597	588.981211369206	415.651326289401	-1.27848	0.0864620771464929	-14.7866	1.78754142869241e-49	5.59799825376114e-48	Down
Unigene70925	2-A	CK	2868.04650515786	1976.67453589861	2422.36052052824	0.5375384691108	0.0363538036221014	14.7863061235222	1.7954032435382e-49	5.61961215227455e-48	No Significant Difference
Unigene47247	2-A	CK	279.777467165243	650.759448954085	465.268458059664	-1.21656	0.0822946966406457	-14.7829	1.8880790050262e-49	5.90652871422708e-48	Down
Unigene10451	2-A	CK	146.136937722726	425.091653182474	285.614	-1.53935	0.104131126424598	-14.7828	1.89001739337053e-49	5.90943419077834e-48	Down
Unigene39522	2-A	CK	1177.84072390922	1838.48363310415	1508.16217850669	-0.642364	0.0434639001575836	-14.7793	1.99352769331578e-49	6.2297474328599e-48	No Significant Difference
Unigene198240	2-A	CK	535.592647089922	1016.86785899382	776.230253041869	-0.926169	0.0626797434935895	-14.7762	2.08559947209901e-49	6.51399267350198e-48	No Significant Difference
Unigene28838	2-A	CK	1083.05790270495	586.512238336364	834.785070520655	0.884891413765378	0.059895986372241	14.7738015075996	2.16168284569432e-49	6.74802446087116e-48	No Significant Difference
Unigene1391	2-A	CK	480.397525106399	929.570318306419	704.983921706409	-0.952467	0.0644834505348616	-14.7707	2.26287089084834e-49	7.06013305502368e-48	No Significant Difference
Unigene117810	2-A	CK	242.186875687371	600.942824154387	421.564849920879	-1.3112	0.0887730596262655	-14.7702	2.28045103312328e-49	7.11119229726897e-48	Down
Unigene6822	2-A	CK	304.484940649353	671.718413664275	488.101677156814	-1.14095	0.0772530807363332	-14.769	2.32139632171956e-49	7.23501853602597e-48	Down
Unigene134790	2-A	CK	233.024792366028	33.9315395480382	133.478165957033	2.77988689412519	0.188247042869294	14.7672274249501	2.38316798394357e-49	7.42358729474194e-48	Up
Unigene18391	2-A	CK	1989.32922844303	2860.07029316967	2424.69976080635	-0.523251	0.0354491602866693	-14.7606	2.62874190747704e-49	8.18419641417757e-48	No Significant Difference
Unigene1559	2-A	CK	1702.67531587261	2556.95471866602	2129.81501726931	-0.586889	0.0397638133491032	-14.7594	2.67757229551716e-49	8.33179075113848e-48	No Significant Difference
Unigene7422	2-A	CK	2580.99478202021	3553.18282882244	3067.08880542132	-0.460714	0.0312224879892997	-14.7559	2.8211160716835e-49	8.77379090285371e-48	No Significant Difference
Unigene9887	2-A	CK	16.4328742309141	189.728200554604	103.080537392759	-3.53228	0.239515565243182	-14.7476	3.18718359724341e-49	9.90701238078885e-48	Down
Unigene16367	2-A	CK	497.851138365588	956.08512390232	726.968131133954	-0.940737	0.0638354895859098	-14.7369	3.7357073934284e-49	1.16058752359213e-47	No Significant Difference
Unigene3	2-A	CK	1334.23708249809	2043.65323582296	1688.94515916052	-0.615986	0.0418019293104443	-14.7358	3.79583435603306e-49	1.17864180738977e-47	No Significant Difference
Unigene57581	2-A	CK	122.521607081341	405.348966889357	263.935286985349	-1.72407	0.117094039916339	-14.7238	4.53456604145893e-49	1.40727828723559e-47	Down
Unigene3331	2-A	CK	6548.82044164594	5039.84576181547	5794.33310173071	0.378482215297725	0.0257067162019544	14.7230868510911	4.58255648854726e-49	1.42141819730344e-47	No Significant Difference
Unigene63048	2-A	CK	814.89703588566	385.821884902391	600.359460394026	1.07849865075496	0.0732606519432122	14.7213902981774	4.69899324334563e-49	1.45676257164334e-47	Up
Unigene6466	2-A	CK	690.248930089138	1233.04419815784	961.64656412349	-0.836276	0.0568114698031478	-14.7202	4.78252613628638e-49	1.48187420478019e-47	No Significant Difference
Unigene1872	2-A	CK	1323.17100155791	2020.0197796455	1671.5953906017	-0.610728	0.041492293234059	-14.7191	4.86220255974165e-49	1.50576496309121e-47	No Significant Difference
Unigene69669	2-A	CK	752.741834721058	347.267655829975	550.004745275517	1.11531751109117	0.0757887024304025	14.7161446934044	5.07796348002242e-49	1.57175187968901e-47	Up
Unigene282	2-A	CK	922.842796526849	1531.32056478525	1227.08168065605	-0.730806	0.0496656130019928	-14.7145	5.20082780008918e-49	1.60893050722526e-47	No Significant Difference
Unigene21531	2-A	CK	1418.63544262734	2154.5521595658	1786.59380109657	-0.602683	0.0409617225764863	-14.7133	5.29445187227571e-49	1.6370288565038e-47	No Significant Difference
Unigene6459	2-A	CK	1592.86250094517	2397.36034529021	1995.11142311769	-0.590222	0.0401150124849586	-14.7132	5.30118370558753e-49	1.63824489689411e-47	No Significant Difference
Unigene3046	2-A	CK	2478.15674035275	3461.17621449306	2969.66647742291	-0.481687	0.032750693296534	-14.7077	5.75308368416621e-49	1.77695905603131e-47	No Significant Difference
Unigene3832	2-A	CK	1572.31083043982	2334.92863986518	1953.6197351525	-0.570684	0.038808469680327	-14.7051	5.97447777722422e-49	1.84436792604805e-47	No Significant Difference
Unigene2529	2-A	CK	650.541949915476	1175.54175755347	913.041853734474	-0.853352	0.0580443706077296	-14.7017	6.28383350853639e-49	1.93884585708035e-47	No Significant Difference
Unigene4834	2-A	CK	1514.42419932056	2293.49129540362	1903.95774736209	-0.597366	0.040655226672875	-14.6935	7.09901276526665e-49	2.18921136018874e-47	No Significant Difference
Unigene10971	2-A	CK	3747.05317039115	2710.28494094966	3228.66905567041	0.467880242768545	0.0318475560628268	14.6912448115498	7.33537608293059e-49	2.26091046608747e-47	No Significant Difference
Unigene17023	2-A	CK	570.177531030928	1058.6486427353	814.413086883112	-0.892026	0.0607198253671969	-14.6908	7.37835369402536e-49	2.27296010560525e-47	No Significant Difference
Unigene24144	2-A	CK	325.535287177036	704.610079888592	515.072683532814	-1.11354	0.0758117011483436	-14.6882	7.66976650398553e-49	2.36148923327079e-47	Down
Unigene11417	2-A	CK	410.044099988848	821.493884001639	615.768991995244	-1.00229	0.0682843063784999	-14.6783	8.88519198690784e-49	2.73427535323713e-47	Down
Unigene33304	2-A	CK	619.369626943037	260.727309195505	440.048468069271	1.24743038158073	0.0850324649654983	14.6700484583961	1.00273422349656e-48	3.08413225619953e-47	Up
Unigene19698	2-A	CK	926.438023372386	1526.71763027972	1226.57782682605	-0.721796	0.0492063539028614	-14.6688	1.0219581503219e-48	3.14160884960563e-47	No Significant Difference
Unigene42619	2-A	CK	702.759918692397	1228.54351530735	965.651716999875	-0.80446	0.0548660979838587	-14.6622	1.12504351396302e-48	3.45668881447608e-47	No Significant Difference
Unigene46292	2-A	CK	112.829246002802	379.060230308193	245.944738155498	-1.75295	0.119573734781649	-14.66	1.16351458274533e-48	3.57301532228052e-47	Down
Unigene69893	2-A	CK	86.6554437151517	326.863120611085	206.759282163118	-1.91935	0.130941001823129	-14.6581	1.19556128961239e-48	3.66950172219731e-47	Down
Unigene30146	2-A	CK	631.847619725436	1127.51883429037	879.683227007902	-0.83461	0.0569460464676148	-14.6561	1.23061475946687e-48	3.77511071731421e-47	No Significant Difference
Unigene115098	2-A	CK	30.4596097578177	211.682396740071	121.071003248944	-2.80239	0.191255783808385	-14.6526	1.29678383534098e-48	3.97601124496295e-47	Down
Unigene96619	2-A	CK	152.158985607785	451.943586004798	302.051285806291	-1.57401	0.107445241379118	-14.6494	1.35970968790617e-48	4.166762709049e-47	Down
Unigene1433	2-A	CK	928.383901250918	1529.19934688677	1228.79162406884	-0.720408	0.0491809953807249	-14.6481	1.38557808694535e-48	4.24381323950801e-47	No Significant Difference
Unigene13660	2-A	CK	492.125394718139	938.13894255477	715.132168636454	-0.930271	0.0635368457430351	-14.6414	1.52799373560799e-48	4.67756283153092e-47	No Significant Difference
Unigene47951	2-A	CK	309.278189040463	74.9131450906316	192.095667065548	2.04675990323161	0.139823021663301	14.6382182196025	1.60211940703103e-48	4.90191589194632e-47	Up
Unigene28143	2-A	CK	399.54644556685	126.139356457414	262.842901012132	1.66342243802314	0.113791078022745	14.6182149508298	2.14962730890322e-48	6.57365914406553e-47	Up
Unigene13558	2-A	CK	982.903037339388	1589.65473171773	1286.27888452856	-0.693556	0.0474454471138303	-14.618	2.15731282799252e-48	6.59371682168305e-47	No Significant Difference
Unigene10170	2-A	CK	283.469891338918	647.292053453699	465.380972396308	-1.19356	0.0816522337869287	-14.6177	2.16721671675523e-48	6.62053035743218e-47	Down
Unigene26165	2-A	CK	511.193213825994	192.262570005277	351.727891915636	1.41176429480002	0.0965858310139653	14.6166811423499	2.19859565568505e-48	6.71288483687542e-47	Up
Unigene6672	2-A	CK	1051.03171220759	561.458022745662	806.244867476624	0.904547143510342	0.0618948382404269	14.6142581388884	2.27822451510925e-48	6.95238577131697e-47	No Significant Difference
Unigene2421	2-A	CK	2322.93701527004	3290.49201838252	2806.71451682628	-0.503134	0.034430488661331	-14.613	2.31960232757417e-48	7.07496841246712e-47	No Significant Difference
Unigene24783	2-A	CK	2958.84381240324	4004.84182387925	3481.84281814125	-0.436638	0.0298868639743459	-14.6097	2.43546497496987e-48	7.42448960676883e-47	No Significant Difference
Unigene3565	2-A	CK	795.122676150656	1364.05022834611	1079.58645224838	-0.77789	0.053273640509085	-14.6018	2.73586415406566e-48	8.33591175437881e-47	No Significant Difference
Unigene8618	2-A	CK	1151.00513295001	1804.77842484253	1477.89177889627	-0.649641	0.0445066927487569	-14.5965	2.95686440096865e-48	9.00459054386555e-47	No Significant Difference
Unigene113017	2-A	CK	59.1057108966389	273.506488459448	166.306099678043	-2.19998	0.150783004957519	-14.5904	3.23501084201469e-48	9.84651167935318e-47	Down
Unigene63215	2-A	CK	95.9749639536598	356.163513773672	226.069238863666	-1.90154	0.130358663851154	-14.587	3.39928041177926e-48	1.03411269117387e-46	Down
Unigene994	2-A	CK	689.756062287979	1251.69906364039	970.727562964185	-0.859663	0.0589376899849759	-14.586	3.45049132525717e-48	1.04914653381105e-46	No Significant Difference
Unigene200176	2-A	CK	153.776148133887	435.302256714588	294.539202424237	-1.50341	0.103080428468829	-14.5849	3.50633569593535e-48	1.06557286925645e-46	Down
Unigene57523	2-A	CK	148.912953386068	436.747649432179	292.830301409123	-1.54937	0.106255693812276	-14.5815	3.6832044342624e-48	1.11874228719155e-46	Down
Unigene228	2-A	CK	2198.44817254145	3089.21367903106	2643.83092578625	-0.491043	0.0336762688744934	-14.5813	3.69569140449012e-48	1.12195287134964e-46	No Significant Difference
Unigene32834	2-A	CK	646.031694239075	1163.79757332774	904.914633783407	-0.849466	0.0582645407563722	-14.5795	3.79423375266288e-48	1.15127162144692e-46	No Significant Difference
Unigene3955	2-A	CK	621.586734198285	1147.45752624277	884.522130220526	-0.883449	0.0606139066164265	-14.575	4.04996039749775e-48	1.22822918148156e-46	No Significant Difference
Unigene1052	2-A	CK	5449.2523201466	6912.08162979502	6180.66697497081	-0.342986	0.0235360855671823	-14.5728	4.18513698448328e-48	1.26856681946552e-46	No Significant Difference
Unigene184980	2-A	CK	261.754666973128	614.813850589409	438.284258781269	-1.23322	0.0846477885693187	-14.5688	4.43737639927664e-48	1.34432752601481e-46	Down
Unigene10	2-A	CK	1695.82363138488	2497.86662926941	2096.84513032714	-0.558648	0.0383678895257929	-14.5603	5.02356448948141e-48	1.52112909019056e-46	No Significant Difference
Unigene25698	2-A	CK	1308.46035917598	1992.47163716333	1650.46599816965	-0.606577	0.0416827172320384	-14.5522	5.65189699398903e-48	1.7105024971829e-46	No Significant Difference
Unigene37481	2-A	CK	2908.9628943188	3944.70201614387	3426.83245523133	-0.438964	0.0301666017751719	-14.5513	5.7287195708422e-48	1.73285625426855e-46	No Significant Difference
Unigene8499	2-A	CK	670.296387729711	1194.0450843774	932.170736053557	-0.832612	0.0572216037652811	-14.5507	5.7847370887682e-48	1.74889693462134e-46	No Significant Difference
Unigene25120	2-A	CK	3794.17696213678	5047.63278018848	4420.90487116263	-0.411445	0.0282801153584829	-14.5489	5.93313773962586e-48	1.79283678388251e-46	No Significant Difference
Unigene7954	2-A	CK	1554.22249802617	2309.76797333019	1931.99523567818	-0.571102	0.0392603091391006	-14.5465	6.14343175909684e-48	1.85542417075179e-46	No Significant Difference
Unigene149747	2-A	CK	52.5292378560321	259.04494563513	155.787091745581	-2.30702	0.15859940358782	-14.5462	6.17344319392281e-48	1.86352657856367e-46	Down
Unigene8281	2-A	CK	1608.08885516777	2400.61746938227	2004.35316227502	-0.57793	0.0397341528404643	-14.5449	6.29048460236939e-48	1.89787811474888e-46	No Significant Difference
Unigene32491	2-A	CK	1151.66171251296	1806.18558683751	1478.92364967524	-0.649344	0.0446506215046622	-14.5428	6.48992220258524e-48	1.95704088840555e-46	No Significant Difference
Unigene87871	2-A	CK	419.04363521485	845.516683129693	632.280159172272	-1.01141	0.0695703136260578	-14.538	6.95864684832486e-48	2.09730462759682e-46	Down
Unigene25903	2-A	CK	819.896337137348	1382.57489064632	1101.23561389184	-0.75528	0.0519543451313315	-14.5374	7.0230898076555e-48	2.11563803155885e-46	No Significant Difference
Unigene1037	2-A	CK	1040.10984018557	1674.43921995492	1357.27453007024	-0.687572	0.047297869747369	-14.5371	7.0559297907232e-48	2.12443737953096e-46	No Significant Difference
Unigene20008	2-A	CK	310.713571390189	689.100119455588	499.906845422889	-1.14701	0.0789296806385422	-14.5321	7.58962012430129e-48	2.28394887144205e-46	Down
Unigene316	2-A	CK	1105.45174129325	614.792329599861	860.122035446556	0.846777307439995	0.0583306518067852	14.516849738708	9.47663908976564e-48	2.85034513136214e-46	No Significant Difference
Unigene6939	2-A	CK	13.9605336177933	180.178562962911	97.0695482903523	-3.69385	0.254584159650283	-14.5093	1.05728218401413e-47	3.17841723228202e-46	Down
Unigene127053	2-A	CK	393.997336358915	1103.02427425299	748.510805305953	-1.48351	0.102271853778506	-14.5055	1.11798823802116e-47	3.35918734905628e-46	Down
Unigene21148	2-A	CK	142.233474796148	416.93152658475	279.582500690449	-1.55125	0.106944384551882	-14.5052	1.12278769558906e-47	3.3718771991033e-46	Down
Unigene21162	2-A	CK	441.561154484714	883.239806587684	662.400480536199	-1.00004	0.0689445733099493	-14.505	1.12686517037892e-47	3.38238693781789e-46	Down
Unigene841	2-A	CK	853.103324704344	1414.50413579625	1133.8037302503	-0.729801	0.0503247826978126	-14.5018	1.17979165288659e-47	3.53943542978498e-46	No Significant Difference
Unigene46760	2-A	CK	548.967725574454	1022.32425355251	785.645989563482	-0.897837	0.0619130950409389	-14.5016	1.18424472969108e-47	3.55097480909571e-46	No Significant Difference
Unigene2146	2-A	CK	1333.74648153463	2036.56437667471	1685.15542910467	-0.610873	0.0421458803580785	-14.4943	1.31728978453828e-47	3.94788982994419e-46	No Significant Difference
Unigene233891	2-A	CK	438.842485104709	861.061645405314	649.952065255011	-0.971135	0.0670042035858252	-14.4936	1.32908457691732e-47	3.98120007019178e-46	No Significant Difference
Unigene62	2-A	CK	1141.99007553188	1841.02742790609	1491.50875171899	-0.689984	0.0476081653850988	-14.493	1.34186463261717e-47	4.01742602617472e-46	No Significant Difference
Unigene72	2-A	CK	2112.48630789031	2971.18478333093	2541.83554561062	-0.492091	0.033954712740889	-14.4926	1.35011398161979e-47	4.0400573342632e-46	No Significant Difference
Unigene8461	2-A	CK	1142.55997391434	1833.69520910315	1488.12759150874	-0.682418	0.0470971989575759	-14.4896	1.41039941795494e-47	4.21829781974045e-46	No Significant Difference
Unigene4114	2-A	CK	1799.70398011672	2599.08096118338	2199.39247065005	-0.530338	0.0366080961091238	-14.4869	1.46580791543298e-47	4.38177748203308e-46	No Significant Difference
Unigene21155	2-A	CK	858.423140963737	1424.34168938625	1141.38241517499	-0.730339	0.0504202435778192	-14.485	1.50631249674614e-47	4.50056032399431e-46	No Significant Difference
Unigene1103	2-A	CK	2670.49719299623	3692.87103115282	3181.68411207452	-0.467234	0.0322567140016791	-14.4849	1.51004440454988e-47	4.50940862462801e-46	No Significant Difference
Unigene12585	2-A	CK	1577.26878142701	2332.40157327212	1954.83517734957	-0.564596	0.0389834677201887	-14.483	1.55269874547279e-47	4.63442173744353e-46	No Significant Difference
Unigene100613	2-A	CK	88.5872496560397	326.911749013258	207.749499334649	-1.8816	0.12995459183151	-14.4789	1.6463577286211e-47	4.91146606594911e-46	Down
Unigene11053	2-A	CK	412.562902044639	835.917437980154	624.240170012397	-1.02055	0.07050193481713	-14.4755	1.73145705156499e-47	5.16270568951353e-46	Down
Unigene37333	2-A	CK	1191.58339236322	1867.37023360601	1529.47681298462	-0.646689	0.0446755862837284	-14.4752	1.73790277993103e-47	5.1792865382965e-46	No Significant Difference
Unigene13929	2-A	CK	673.159189707246	1184.77678845883	928.967989083039	-0.81461	0.0562860022638293	-14.4727	1.8027003497753e-47	5.3696617899592e-46	No Significant Difference
Unigene4110	2-A	CK	918.367845270959	476.312007108074	697.339926189517	0.946744237232093	0.065458074806135	14.4633681946198	2.0644308913142e-47	6.14614468461402e-46	No Significant Difference
Unigene15406	2-A	CK	741.113839730134	1269.60030298009	1005.35707135511	-0.775598	0.0536294876038802	-14.4622	2.10122910291471e-47	6.2525185878343e-46	No Significant Difference
Unigene59654	2-A	CK	99.0959214078179	344.445583116511	221.770752262165	-1.79564	0.124169885757533	-14.4611	2.13212522102357e-47	6.34123075770989e-46	Down
Unigene3753	2-A	CK	645.077861366174	1172.53388353669	908.805872451434	-0.862576	0.0596619377086778	-14.4577	2.2406270513612e-47	6.66054555323628e-46	No Significant Difference
Unigene241611	2-A	CK	1040.09086013387	1690.60970920888	1365.35028467138	-0.701241	0.0485050185832533	-14.4571	2.26220827024312e-47	6.72128488657869e-46	No Significant Difference
Unigene6092	2-A	CK	865.64596400768	1426.12228890664	1145.88412645716	-0.719854	0.0497943046927886	-14.4566	2.27931075201396e-47	6.76866248737336e-46	No Significant Difference
Unigene3681	2-A	CK	65.8580435554875	286.563914574568	176.210979065028	-2.12107	0.146739642455294	-14.4546	2.34385251855765e-47	6.95679674258102e-46	Down
Unigene17946	2-A	CK	442.113501460156	153.716972641718	297.915237050937	1.52290804300147	0.10537578660887	14.4521629874436	2.4293521962814e-47	7.20691400915086e-46	Up
Unigene5630	2-A	CK	1999.42459479088	2861.58346707041	2430.50403093065	-0.517394	0.0358008084414349	-14.452	2.434587503281e-47	7.21878627935869e-46	No Significant Difference
Unigene4685	2-A	CK	914.198243993686	1561.83365778935	1238.01595089152	-0.770742	0.0533352979283948	-14.4509	2.47500006331495e-47	7.3348976559943e-46	No Significant Difference
Unigene36851	2-A	CK	159.594486316704	438.151174568999	298.872830442851	-1.4588	0.100956111035704	-14.4499	2.51214609522014e-47	7.44121574389323e-46	Down
Unigene52027	2-A	CK	53.0652748691883	251.209569878053	152.13742237362	-2.24038	0.155050908011391	-14.4493	2.53254317259812e-47	7.49783937457464e-46	Down
Unigene1761	2-A	CK	2153.8029890503	3035.11357555637	2594.45828230333	-0.494716	0.034239607985073	-14.4487	2.55638703276534e-47	7.56460512713791e-46	No Significant Difference
Unigene19496	2-A	CK	267.062057410213	618.342481106114	442.702269258164	-1.21266	0.083932659516862	-14.4481	2.57831641527522e-47	7.62564113706286e-46	Down
Unigene32675	2-A	CK	358.150250974852	106.373966029992	232.262108502422	1.75258532349398	0.121325608660747	14.4453041929062	2.68369824964394e-47	7.93331021464188e-46	Up
Unigene5105	2-A	CK	926.178194425006	1533.89815980924	1230.03817711712	-0.726924	0.0503574772889075	-14.4353	3.104144585654e-47	9.17156419701738e-46	No Significant Difference
Unigene56124	2-A	CK	22.2710925725503	188.687648234613	105.479370403582	-3.08281	0.213572396871664	-14.4345	3.14013935244972e-47	9.27323392725704e-46	Down
Unigene24088	2-A	CK	254.90467756595	600.972481450737	427.938579508343	-1.23754	0.085738487799925	-14.4339	3.16781644695526e-47	9.35025035081887e-46	Down
Unigene18929	2-A	CK	211.161739920325	529.610312569115	370.38602624472	-1.32495	0.0918159889859418	-14.4305	3.32829739415254e-47	9.81898058352532e-46	Down
Unigene3161	2-A	CK	31.6722461851256	211.306980508442	121.489613346784	-2.73146	0.189327717338688	-14.4272	3.49082553206166e-47	1.02932750235315e-45	Down
Unigene102425	2-A	CK	432.612257213751	150.526457253539	291.569357233645	1.52362076403188	0.10560813663233	14.4271153020746	3.49391389761403e-47	1.02971940755915e-45	Up
Unigene317	2-A	CK	4118.63177329755	5322.78393477548	4720.70785403652	-0.37036	0.0256760865907165	-14.4243	3.63872670152789e-47	1.07185864402179e-45	No Significant Difference
Unigene12435	2-A	CK	443.307715186387	157.266736564676	300.287225875531	1.49518066199003	0.103711959968537	14.4166657581596	4.06511691028917e-47	1.19685793700269e-45	Up
Unigene11145	2-A	CK	1499.9989201671	2290.46069685767	1895.22980851239	-0.610593	0.0423545746583642	-14.4162	4.09086024556944e-47	1.20383177995689e-45	No Significant Difference
Unigene25035	2-A	CK	411.404655223233	822.201499638017	616.803077430625	-1.00028	0.069406636243968	-14.4119	4.35624067557414e-47	1.28128202503533e-45	Down
Unigene130317	2-A	CK	679.807812570518	1187.97386942576	933.890840998139	-0.804862	0.0558497267517572	-14.4112	4.39930878879649e-47	1.29329956161249e-45	No Significant Difference
Unigene371	2-A	CK	1318.25186901928	2010.78014147273	1664.51600524601	-0.609155	0.0423038451233155	-14.3995	5.21080229635545e-47	1.53109171289147e-45	No Significant Difference
Unigene33623	2-A	CK	260.050167985479	606.378647737909	433.214407861694	-1.22217	0.0848826379100001	-14.3984	5.2983882172911e-47	1.55604596460745e-45	Down
Unigene50210	2-A	CK	264.186640952776	620.358606052859	442.272623502817	-1.23372	0.0857854819629976	-14.3815	6.76185667962047e-47	1.98484570368538e-45	Down
Unigene50856	2-A	CK	415.831540683066	836.783361842983	626.307451263024	-1.00844	0.0701462169142491	-14.3763	7.28631941243496e-47	2.13772211292847e-45	Down
Unigene45904	2-A	CK	128.125162063656	386.879467509717	257.502314786687	-1.59262	0.11080897109732	-14.3726	7.68549386625973e-47	2.25370561866758e-45	Down
Unigene4825	2-A	CK	438.220366023623	855.046632731566	646.633499377595	-0.963661	0.0670510928476786	-14.372	7.751693416582e-47	2.27197980653961e-45	No Significant Difference
Unigene72936	2-A	CK	2470.24401932064	1689.30931871246	2079.77666901655	0.547570392378143	0.0381001521669395	14.3718689095757	7.77056680955312e-47	2.27637160125102e-45	No Significant Difference
Unigene16818	2-A	CK	2128.14606947304	3039.14553595594	2583.64580271449	-0.512739	0.0356870395919352	-14.3677	8.25766890099939e-47	2.41785702073234e-45	No Significant Difference
[truncated: 56,532 more rows]

## Sheet: CK VS 2-B
GeneID	treatment	control	baseMeanTreatment	baseMeanControl	baseMean	log2FoldChange	lfcSE	stat	pvalue	padj	diffType
Unigene41163	2-B	CK	8938.70235048383	18642.5376993508	13790.6200249173	-1.06022	0.0195759829625019	-54.1594	0	0	Down
Unigene99376	2-B	CK	856.108232978224	3515.72853060981	2185.91838179402	-2.03792	0.0426637491486909	-47.7671	0	0	Down
Unigene46667	2-B	CK	2480.79791859845	366.269106358205	1423.53351247833	2.75958472692662	0.060495948484489	45.6160254704357	0	0	Up
Unigene4717	2-B	CK	6191.34012957857	2207.23000379567	4199.28506668712	1.48808633397206	0.0308137567825148	48.2929213881662	0	0	Up
Unigene8233	2-B	CK	2068.19663665694	5051.90411855483	3560.05037760588	-1.28889	0.0323011473018534	-39.9023	0	0	Down
Unigene5291	2-B	CK	13950.9752235825	29243.6997056237	21597.3374646031	-1.06762	0.0178926466282187	-59.6683	0	0	Down
Unigene26043	2-B	CK	1043.13064616267	3778.50186886448	2410.81625751357	-1.85741	0.0394240681658667	-47.1137	0	0	Down
Unigene36142	2-B	CK	13051.3986120744	22982.6596370257	18017.0291245501	-0.816254	0.018997866963144	-42.9656	0	0	No Significant Difference
Unigene24477	2-B	CK	2053.98069528726	34.9391767118851	1044.45993599957	5.87812902843846	0.149938347571122	39.2036401871791	0	0	Up
Unigene102366	2-B	CK	1280.79980444328	4027.37154207672	2654.09	-1.65287	0.0369086794732366	-44.7827	0	0	Down
Unigene28496	2-B	CK	310.204526315033	8826.40710056261	4568.30581343882	-4.833	0.0518385190637989	-93.2318	0	0	Down
Unigene4691	2-B	CK	5163.90732805255	10465.6014833986	7814.75440572559	-1.01901	0.0245753100925759	-41.4646	0	0	Down
Unigene2515	2-B	CK	2107.78593313326	351.011420907295	1229.39867702028	2.5861054234216	0.0605566476231751	42.7055579350117	0	0	Up
Unigene45086	2-B	CK	5834.69975426486	11557.8171444395	8696.25844935216	-0.986039	0.0221461198552023	-44.5242	0	0	No Significant Difference
Unigene123411	2-B	CK	514.226425572445	2772.7023856112	1643.46440559182	-2.42976	0.0509194255844941	-47.7178	0	0	Down
Unigene5401	2-B	CK	458.047777166022	2054.27318762128	1256.16048239365	-2.16396	0.05614555975118	-38.5419	0	0	Down
Unigene5790	2-B	CK	5511.4373863021	11198.2141728963	8354.82577959922	-1.02275	0.022122923319763	-46.2305	0	0	Down
Unigene78808	2-B	CK	4123.9673454596	13424.6348904493	8774.30111795445	-1.7028	0.0230899313153514	-73.7466	0	0	Down
Unigene115417	2-B	CK	8898.89828033704	3253.48806323269	6076.19317178486	1.45155089596652	0.0301033107035953	48.2189786452013	0	0	Up
Unigene15873	2-B	CK	4172.56545588947	989.026443925106	2580.79594990729	2.07680771116127	0.0403046049562798	51.5278021807701	0	0	Up
Unigene30222	2-B	CK	10763.0925746222	21234.2419564716	15998.6672655469	-0.980053	0.021292889148112	-46.0272	0	0	No Significant Difference
Unigene8536	2-B	CK	1278.36231607462	4570.76384801003	2924.56308204232	-1.8374	0.0371002930373701	-49.5253	0	0	Down
Unigene10068	2-B	CK	2110.94373718901	7234.0682951451	4672.50601616705	-1.77674	0.0300342009407132	-59.1571	0	0	Down
Unigene9902	2-B	CK	1969.2908789984	4714.48532941703	3341.88810420772	-1.25886	0.032906871308212	-38.2552	0	0	Down
Unigene21067	2-B	CK	17975.1159967397	31949.2323332065	24962.1741649731	-0.82969	0.0218202215386279	-38.0239	0	0	No Significant Difference
Unigene33344	2-B	CK	4593.92779704373	1776.84256756604	3185.38518230488	1.37052810205347	0.0341180142181829	40.1702189725643	0	0	Up
Unigene2397	2-B	CK	2587.94524417682	6223.74023592739	4405.8427400521	-1.26525	0.0325400738720222	-38.8829	0	0	Down
Unigene51662	2-B	CK	2137.22991651744	337.541224117236	1237.38557031734	2.66279249142168	0.0606618290577411	43.8956842017917	0	0	Up
Unigene15055	2-B	CK	14406.5951175723	33577.563690311	23992.0794039416	-1.22054	0.0190855043083182	-63.9514	0	0	Down
Unigene27263	2-B	CK	1296.40325252324	3828.57341846679	2562.48833549501	-1.56217	0.0367552341285331	-42.5021	0	0	Down
Unigene16458	2-B	CK	3738.15541598138	1299.63023464211	2518.89282531174	1.5245726477315	0.040388901968291	37.7473160554954	0	0	Up
Unigene17088	2-B	CK	1795.32154334007	5294.91421320195	3545.11787827101	-1.56069	0.0338052026326838	-46.167	0	0	Down
Unigene13579	2-B	CK	231.479063033831	2657.83322715807	1444.65614509595	-3.51799	0.0665663638201183	-52.8494	0	0	Down
Unigene45082	2-B	CK	309.915274817829	1816.33477727477	1063.1250260463	-2.55211	0.0629634587800706	-40.5331	0	0	Down
Unigene18438	2-B	CK	8937.57405287236	22585.9792799671	15761.7766664197	-1.33724	0.0194892397057926	-68.6141	0	0	Down
Unigene38107	2-B	CK	1445.43211575418	3905.33458500884	2675.38335038151	-1.43372	0.0364462353961241	-39.338	0	0	Down
Unigene2627	2-B	CK	2258.02204688306	547.093743368224	1402.55789512564	2.04529308463326	0.0540116640516206	37.8676184218007	0	0	Up
Unigene63208	2-B	CK	4344.99303689267	11270.3544287613	7807.67373282696	-1.37463	0.0253474282095464	-54.2316	0	0	Down
Unigene17683	2-B	CK	368.461522030523	2360.62849059579	1364.54500631315	-2.67894	0.0594230640256908	-45.0825	0	0	Down
Unigene161172	2-B	CK	63.6261004004055	3222.5209095822	1643.0735049913	-5.66492	0.108716295924554	-52.1073	0	0	Down
Unigene48322	2-B	CK	9699.35852301221	29031.4858163075	19365.4221696599	-1.58159	0.0198038710190688	-79.8625	0	0	Down
Unigene29878	2-B	CK	782.627337839829	4399.05413019969	2590.84073401976	-2.49018	0.0424142635740981	-58.7109	0	0	Down
Unigene123874	2-B	CK	247.826635488369	1753.2518129162	1000.53922420229	-2.82181	0.0683218745917343	-41.3017	0	0	Down
Unigene3089	2-B	CK	958.304630602094	4101.23882232863	2529.77172646536	-2.09744	0.040884177348305	-51.3021	0	0	Down
Unigene56447	2-B	CK	207.93742905068	1893.06291071528	1050.50016988298	-3.18436	0.0714653694185815	-44.5581	0	0	Down
Unigene38829	2-B	CK	2521.61134085101	7797.44053750126	5159.52593917613	-1.62881	0.0278124695818146	-58.5641	0	0	Down
Unigene25828	2-B	CK	624.422515465956	5030.78358959517	2827.60305253056	-3.01093	0.0429885187879365	-70.0404	0	0	Down
Unigene15417	2-B	CK	4156.36124514621	791.526594003091	2473.94391957465	2.39240775932444	0.042409180958804	56.4124961915302	0	0	Up
Unigene59833	2-B	CK	673.340428056731	2846.17621660091	1759.75832232882	-2.0815	0.0488226927653639	-42.6339	0	0	Down
Unigene33652	2-B	CK	376.551060320398	2054.8693169096	1215.71	-2.44793	0.0584826181747734	-41.8574	0	0	Down
Unigene162335	2-B	CK	2372.76093074642	5383.38347116163	3878.07220095403	-1.18224	0.0306421874773897	-38.5821	0	0	Down
Unigene2139	2-B	CK	341.121549447764	3058.90745554414	1700.01450249595	-3.1638	0.0572233724247242	-55.2886	0	0	Down
Unigene142	2-B	CK	15937.7529118603	3923.54003587133	9930.64647386583	2.02234872397062	0.0249776426151618	80.9663567987406	0	0	Up
Unigene17496	2-B	CK	363.357971926609	3221.15152089725	1792.25474641193	-3.14936	0.0553379724240458	-56.9113	0	0	Down
Unigene2749	2-B	CK	2977.80994744679	951.774653753598	1964.7923006002	1.6457148282009	0.0435110580314405	37.8229099143424	0	0	Up
Unigene58757	2-B	CK	1577.18259955972	4656.0536397427	3116.61811965121	-1.56103	0.0356058866968785	-43.8419	0	0	Down
Unigene18275	2-B	CK	2292.58217746866	6850.35526768394	4571.4687225763	-1.57903	0.0289020449521343	-54.6338	0	0	Down
Unigene5815	2-B	CK	3089.34794789736	6811.07763397461	4950.21279093599	-1.14039	0.028027864330386	-40.6878	0	0	Down
Unigene30424	2-B	CK	1049.54	4436.48375628409	2743.01141371005	-2.07881	0.0390781567198616	-53.1963	0	0	Down
Unigene36778	2-B	CK	989.820002828202	3067.04149674137	2028.43074978479	-1.63162	0.0412030507221715	-39.5994	0	0	Down
Unigene29500	2-B	CK	1750.50174374201	4560.51979021692	3155.51076697947	-1.38076	0.0343702927995378	-40.1731	0	0	Down
Unigene7825	2-B	CK	723.717699350492	3058.55616886959	1891.13693411004	-2.0802	0.0453980501197677	-45.8213	0	0	Down
Unigene25367	2-B	CK	3994.44342575708	644.294	2319.36877614364	2.63228389582547	0.0474940262949996	55.423473248521	0	0	Up
Unigene28863	2-B	CK	1803.9277136802	5166.62240116747	3485.27505742383	-1.51792	0.0345590141730449	-43.9226	0	0	Down
Unigene256022	2-B	CK	4344.80904438873	13344.494343871	8844.65169412985	-1.61882	0.0226485619616627	-71.4755	0	0	Down
Unigene273	2-B	CK	107467.291700568	67502.8553931201	87485.0735468443	0.670901630650533	0.0163589822782341	41.0112083526846	0	0	No Significant Difference
Unigene17021	2-B	CK	18093.3233339261	71216.1200161272	44654.7216750266	-1.97678	0.0154448390301124	-127.99	0	0	Down
Unigene44296	2-B	CK	895.753196124009	6628.31867269556	3762.03593440979	-2.88737	0.0407099942930246	-70.9253	0	0	Down
Unigene62367	2-B	CK	6829.34434834617	14043.5620752246	10436.4532117854	-1.04021	0.0221762208023912	-46.9064	0	0	Down
Unigene5982	2-B	CK	489.455157111736	3049.44654769211	1769.45085240192	-2.63882	0.0502922261342997	-52.4697	0	0	Down
Unigene33979	2-B	CK	6824.42757991895	12705.9877133591	9765.20764663905	-0.896519	0.0217169576403752	-41.282	0	0	No Significant Difference
Unigene70365	2-B	CK	410.84533327216	2643.40196134023	1527.12364730619	-2.68554	0.0539766917967109	-49.7538	0	0	Down
Unigene99808	2-B	CK	1600.8025928631	11506.8184999722	6553.81054641766	-2.84484	0.029627522977403	-96.02	0	0	Down
Unigene20535	2-B	CK	10598.4400025606	22552.0820684441	16575.2610355023	-1.08945	0.0203490535260542	-53.538	0	0	Down
Unigene81593	2-B	CK	7424.00698471658	17144.314109739	12284.1605472278	-1.20744	0.0205488000678429	-58.7597	0	0	Down
Unigene2527	2-B	CK	892.704725248983	3456.22763968729	2174.46618246814	-1.95265	0.041397782496281	-47.168	0	0	Down
Unigene5635	2-B	CK	2470.14531755032	419.495790467914	1444.82055400912	2.55792212533405	0.0569491277214442	44.9159140390286	0	0	Up
Unigene27109	2-B	CK	6505.2089405607	14217.0116000595	10361.1102703101	-1.1278	0.0219163293819511	-51.4595	0	0	Down
Unigene9625	2-B	CK	523.821133969419	4243.54095083731	2383.68104240336	-3.01849	0.046863627585521	-64.41	0	0	Down
Unigene14486	2-B	CK	51366.9133140839	90243.4989960411	70805.2061550625	-0.812959	0.0133867038047931	-60.7288	0	0	No Significant Difference
Unigene17939	2-B	CK	32032.7018107181	87792.6075627599	59912.654686739	-1.45449	0.014255948011539	-102.027	0	0	Down
Unigene1875	2-B	CK	657.787339011544	5340.5008430491	2999.14409103032	-3.01996	0.0436337415433837	-69.2115	0	0	Down
Unigene18394	2-B	CK	431.32025227976	2494.7859539542	1463.05310311698	-2.53072	0.0543879766522482	-46.5308	0	0	Down
Unigene11595	2-B	CK	196.068850773571	1693.40241577777	944.735633275672	-3.10945	0.0743249297489674	-41.8359	0	0	Down
Unigene14298	2-B	CK	10427.392327207	19508.2166012642	14967.8044642356	-0.903686	0.019257625642553	-46.9262	0	0	No Significant Difference
Unigene129320	2-B	CK	8706.07768723852	21955.4137080531	15330.7456976458	-1.33429	0.0196874020633803	-67.7739	0	0	Down
Unigene1420	2-B	CK	1298.21440693737	6796.00306880341	4047.10873787039	-2.38843	0.0338113502069074	-70.6398	0	0	Down
Unigene77199	2-B	CK	7078.08069724729	12733.9633753297	9906.0220362885	-0.847028	0.0212012369217245	-39.9518	0	0	No Significant Difference
Unigene32591	2-B	CK	1118.31541152669	3790.30070423933	2454.30805788301	-1.76088	0.0386282995911753	-45.5851	0	0	Down
Unigene2815	2-B	CK	7254.70284533713	26803.3344505678	17029.0186479525	-1.88509	0.0205298724766631	-91.8218	0	0	Down
Unigene20682	2-B	CK	1190.25970741203	3713.43273390081	2451.84622065642	-1.64152	0.0382397323191306	-42.927	0	0	Down
Unigene1938	2-B	CK	17426.8946717154	36154.1889540793	26790.5418128973	-1.05275	0.0182883380546151	-57.5637	0	0	Down
Unigene22543	2-B	CK	861.324930764605	3495.57868464906	2178.45180770683	-2.02101	0.0436300107555953	-46.3216	0	0	Down
Unigene9993	2-B	CK	1037.29441792285	4486.26084456459	2761.77763124372	-2.11313	0.0382501334984184	-55.245	0	0	Down
Unigene40639	2-B	CK	1354.56587962486	3955.59992013758	2655.08289988122	-1.54618	0.0363342373163443	-42.5543	0	0	Down
Unigene14336	2-B	CK	599.469702893344	4174.19095923585	2386.8303310646	-2.80016	0.0446568933792275	-62.7039	0	0	Down
Unigene58388	2-B	CK	365.44834090376	2893.22062787429	1629.33448438903	-2.98573	0.0551767658126363	-54.1121	0	0	Down
Unigene4706	2-B	CK	2566.26938655049	6150.88510998101	4358.57724826575	-1.26128	0.0310646485373445	-40.6019	0	0	Down
Unigene10292	2-B	CK	1781.27004181548	76.0912802256157	928.68066102055	4.5489435692858	0.107328785106035	42.3832578072295	0	0	Up
Unigene2403	2-B	CK	2130.47639734784	5125.90651901963	3628.19145818373	-1.26598	0.0331992427751997	-38.1328	0	0	Down
Unigene15198	2-B	CK	14579.9981525054	23658.809197049	19119.4036747772	-0.698514	0.0176930931379265	-39.4795	0	0	No Significant Difference
Unigene137616	2-B	CK	24623.7817356448	85003.5379667071	54813.659851176	-1.78747	0.0142551055995163	-125.392	0	0	Down
Unigene108512	2-B	CK	3046.74999288791	733.214849371509	1889.98242112971	2.05498860259325	0.0456159034275308	45.049827980673	0	0	Up
Unigene12845	2-B	CK	1206.92195042238	8376.7053953886	4791.81367290549	-2.79469	0.0343346285910443	-81.3957	0	0	Down
Unigene55239	2-B	CK	1080.12677762321	7252.20722322816	4166.16700042569	-2.74762	0.0358445446867804	-76.6538	0	0	Down
Unigene5032	2-B	CK	2071.98457374465	5792.3435924688	3932.16408310673	-1.48297	0.0315697256643153	-46.9746	0	0	Down
Unigene55810	2-B	CK	8526.88560448518	15706.3047735494	12116.5951890173	-0.881015	0.0215764695146069	-40.8322	0	0	No Significant Difference
Unigene125037	2-B	CK	1265.25424241537	6419.18416938993	3842.21920590265	-2.3428	0.0338947678906713	-69.1197	0	0	Down
Unigene53999	2-B	CK	7187.18461755184	13017.4240653886	10102.3043414702	-0.857016	0.022681062568056	-37.7855	0	0	No Significant Difference
Unigene5027	2-B	CK	389.520350747645	2570.16698337931	1479.84366706348	-2.71999	0.0560831231323947	-48.4993	0	0	Down
Unigene5322	2-B	CK	425.25448272339	2531.43060380353	1478.34254326346	-2.57286	0.0537915012301091	-47.8303	0	0	Down
Unigene49874	2-B	CK	5031.55115959026	28813.2229774486	16922.3870685194	-2.51791	0.0201084945859966	-125.216	0	0	Down
Unigene7706	2-B	CK	3318.22069005285	1053.71350011436	2185.96709508361	1.6552758355043	0.0431171408064573	38.3902040938763	0	0	Up
Unigene51740	2-B	CK	1150.35582694181	3280.02461886578	2215.19022290379	-1.51176	0.0404291106670568	-37.3929	5.10258723288651e-306	2.51996194045185e-303	Down
Unigene28351	2-B	CK	2491.80224528783	648.192406512083	1569.99732589996	1.94313456008095	0.0520828278150534	37.3085456684694	1.19285240772203e-304	5.83979048302176e-302	Up
Unigene207890	2-B	CK	6885.29392597346	13080.9034519993	9983.09868898639	-0.925629	0.0249319978179764	-37.1261	1.06455614285556e-301	5.16676817610069e-299	No Significant Difference
Unigene28614	2-B	CK	2220.68694457827	523.877736110261	1372.28234034427	2.08356546939072	0.0561593923687883	37.1009261586794	2.71446155887759e-301	1.30618962192144e-298	Up
Unigene47105	2-B	CK	1811.56565862636	334.758250224367	1073.16195442536	2.43629403072627	0.0659695650833962	36.9305759049101	1.49343126109768e-298	7.12543898303387e-296	Up
Unigene25584	2-B	CK	1438.52919410969	3707.35986530513	2572.94452970741	-1.36559	0.0370529173312282	-36.8552	2.41263571142711e-297	1.14144025675081e-294	Down
Unigene4649	2-B	CK	3212.46750429549	1180.2975974462	2196.38255087084	1.44462587868932	0.0394281810901787	36.6394248668288	6.74384564595381e-294	3.16398758222666e-291	Up
Unigene61325	2-B	CK	14950.1336977905	23041.8772021278	18996.0054499592	-0.623996	0.0170844272746145	-36.5243	4.56662919906704e-292	2.12480350336756e-289	No Significant Difference
Unigene10996	2-B	CK	4105.28420821037	8017.02684024163	6061.16	-0.965625	0.0264387092321459	-36.5232	4.75645696133287e-292	2.19498792559869e-289	No Significant Difference
Unigene75248	2-B	CK	137.440200729454	1232.11819407815	684.779197403804	-3.16648	0.0872689411330558	-36.2841	2.87875671281045e-288	1.31767482057909e-285	Down
Unigene9340	2-B	CK	384.981776318589	1760.33680789734	1072.65929210796	-2.19322	0.0604835146309441	-36.2615	6.53945443579557e-288	2.96912326399428e-285	Down
Unigene63773	2-B	CK	675.749059961268	2428.7279732965	1552.23851662888	-1.84685	0.051029349571303	-36.192	8.14390169082469e-287	3.66801332154744e-284	Down
Unigene773	2-B	CK	18369.5	11047.7131133283	14708.6153445842	0.73369507832602	0.0203043162941166	36.1349314942763	6.41657043204701e-286	2.86708662955751e-283	No Significant Difference
Unigene6417	2-B	CK	2564.71408641807	802.694137080313	1683.70411174919	1.67576951809639	0.046376238660444	36.1342266320041	6.58222709709037e-286	2.917947917844e-283	Up
Unigene10758	2-B	CK	2752.01906210336	899.85895591036	1825.93900900686	1.61273049882861	0.044699982517983	36.0789961870745	4.84283156813916e-285	2.13008919754871e-282	Up
Unigene43217	2-B	CK	243.909958982115	1445.58628444035	844.748121711232	-2.56593	0.0711328646770784	-36.0724	6.14576575864278e-285	2.68222180008983e-282	Down
Unigene134173	2-B	CK	3314.5460095131	6707.67099118708	5011.10850035009	-1.01662	0.0282506804628564	-35.9856	1.40339870344952e-283	6.07779592340062e-281	Down
Unigene16661	2-B	CK	1486.88856994898	3680.61693632778	2583.75275313838	-1.30769	0.0364478917532602	-35.8785	6.61880221075295e-282	2.8445691943923e-279	Down
Unigene13303	2-B	CK	408.925951928956	1817.26927331096	1113.09761261996	-2.15393	0.0600944366501453	-35.8424	2.41720078139797e-281	1.0309727575205e-278	Down
Unigene22406	2-B	CK	1511.24008489021	3733.94633017963	2622.59320753492	-1.30444	0.0363955192979782	-35.8405	2.58164558810984e-281	1.09283192940289e-278	Down
Unigene133653	2-B	CK	160.416311551153	1225.58131435848	692.998812954818	-2.93394	0.0824632827667592	-35.5787	2.99161938980056e-277	1.25692665407292e-274	Down
Unigene36075	2-B	CK	293.222669691896	1530.5425782161	911.882623953998	-2.38215	0.06698142683825	-35.5644	4.97570241427797e-277	2.07505219202852e-274	Down
Unigene27788	2-B	CK	2493.19614358087	5171.18408001074	3832.1901117958	-1.05231	0.029955388030988	-35.1294	2.40245226218201e-270	9.945445761827e-268	Down
Unigene18342	2-B	CK	609.492777015186	2104.81	1357.14926194459	-1.78862	0.0512504452802335	-34.8995	7.55329991755318e-267	3.10402033108207e-264	Down
Unigene1523	2-B	CK	1879.52732723461	4223.69176312003	3051.60954517732	-1.16834	0.0335510931552618	-34.8228	1.09964450103224e-265	4.48623082667501e-263	Down
Unigene9965	2-B	CK	715.774119250702	2374.00391828341	1544.88901876705	-1.7286	0.0496984039665896	-34.7819	4.57413067867656e-265	1.85268746193878e-262	Down
Unigene3192	2-B	CK	1787.72589834912	441.260102995594	1114.49300067236	2.01825784750233	0.0585649183247982	34.4618912692607	2.98817708941287e-260	1.20167407238532e-257	Up
Unigene14954	2-B	CK	11014.3182559404	17524.9041779067	14269.6112169236	-0.669854	0.0194658983585339	-34.4117	1.68643519880589e-259	6.7337802618987e-257	No Significant Difference
Unigene37064	2-B	CK	4099.5131191699	7505.97207297029	5802.7425960701	-0.872674	0.0253708546886845	-34.3967	2.82463697286482e-259	1.1199088843119e-256	No Significant Difference
Unigene18365	2-B	CK	142.391582729359	1161.69537740591	652.043480067635	-3.02419	0.0880532562074323	-34.3451	1.66955818708172e-258	6.57315565962943e-256	Down
Unigene45500	2-B	CK	2118.63	4798.35367878057	3458.49204081829	-1.17919	0.0344706667607847	-34.2085	1.8047119299334e-256	7.05592233717015e-254	Down
Unigene48969	2-B	CK	1301.76909583223	3213.66158141684	2257.71533862454	-1.30341	0.0383219127875125	-34.0122	1.47172231506329e-253	5.71434250607333e-251	Down
Unigene45387	2-B	CK	5107.58147275684	9041.28073952057	7074.43110613871	-0.82383	0.0242920569781617	-33.9135	4.20669896374109e-252	1.62217227163441e-249	No Significant Difference
Unigene62760	2-B	CK	3393.17046692388	6509.9643811332	4951.56742402854	-0.939791	0.027812425793672	-33.7903	2.73566153228239e-250	1.04773975692176e-247	No Significant Difference
Unigene32993	2-B	CK	284.285040100494	1425.43688109592	854.860960598206	-2.32627	0.0689601916707523	-33.7335	1.86606291568113e-249	7.09860419951673e-247	Down
Unigene82045	2-B	CK	180.487690305329	1189.92748801657	685.20758916095	-2.71967	0.0807369396291936	-33.6856	9.39226608175487e-249	3.54888980136107e-246	Down
Unigene40964	2-B	CK	440.24838554429	1721.29458284513	1080.77148419471	-1.96802	0.0584719971417885	-33.6574	2.42835890127943e-248	9.11444040946881e-246	Down
Unigene440	2-B	CK	1920.94256666232	4240.99717574891	3080.96987120561	-1.14208	0.0339643278748947	-33.626	6.99179864463098e-248	2.60687591849486e-245	Down
Unigene23167	2-B	CK	2411.84014860059	804.472537560186	1608.15634308039	1.58411701584393	0.0472261449055999	33.5432210062967	1.13041202783444e-246	4.18698665572886e-244	Up
Unigene17326	2-B	CK	43.0072944985249	1054.16468815233	548.585991325427	-4.6098	0.137550981699437	-33.5134	3.07538499450726e-246	1.13166127575659e-243	Down
Unigene57923	2-B	CK	1280.65443984035	3130.77925570181	2205.71684777108	-1.29002	0.0386227562080087	-33.4005	1.34912497487189e-244	4.9321906548888e-242	Down
Unigene5432	2-B	CK	13361.6160147428	20428.2905006616	16894.9532577022	-0.61243	0.0183484630581611	-33.3777	2.8837548480376e-244	1.0474541802872e-241	No Significant Difference
Unigene32269	2-B	CK	19650.3285877274	31313.4299661629	25481.8792769452	-0.672116	0.0202022960132924	-33.2693	1.07457147792058e-242	3.87810091070054e-240	No Significant Difference
Unigene13285	2-B	CK	1428.97444614139	302.970888104284	865.972667122835	2.23784186089653	0.0673959714451889	33.2043861511292	9.30530231247744e-242	3.33686955536612e-239	Up
Unigene31469	2-B	CK	2871.72271847786	1099.06801387487	1985.39536617637	1.38537792892862	0.0418953169485978	33.0676082634334	8.68681355036963e-240	3.09536457522665e-237	Up
Unigene36074	2-B	CK	12327.5913753958	19762.8305144811	16045.2109449384	-0.6808	0.0206061526544508	-33.0387	2.262211910833e-239	8.01022204905018e-237	No Significant Difference
Unigene8762	2-B	CK	1457.80790379805	3528.24353743814	2493.0257206181	-1.27507	0.0387385301441196	-32.9149	1.34617308383327e-237	4.7368465387383e-235	Down
Unigene38467	2-B	CK	311.891064504437	1489.96986626693	900.930465385682	-2.25627	0.0689029093519647	-32.7456	3.50946769974349e-235	1.22722379810906e-232	Down
Unigene4029	2-B	CK	2728.80556323064	987.948500553373	1858.37703189201	1.46559066709357	0.0448196687252254	32.6997210996499	1.57608011150669e-234	5.4773648319646e-232	Up
Unigene119377	2-B	CK	23.2189168662933	1277.50318178973	650.361049328009	-5.7841	0.177039022891248	-32.6713	3.99043809607657e-234	1.37829242214179e-231	Down
Unigene41	2-B	CK	312.356419816378	1392.94054077055	852.648480293463	-2.15648	0.0661195202777861	-32.6149	2.51907006147284e-233	8.64778319883664e-231	Down
Unigene18346	2-B	CK	8369.18444560706	14155.0804882066	11262.1324669069	-0.757952	0.0232409545834424	-32.6128	2.70268327326234e-233	9.22188292634362e-231	No Significant Difference
Unigene15647	2-B	CK	2283.17599959355	773.251453114936	1528.21372635424	1.56231744897773	0.0479093875866907	32.6098396927066	2.97475199112108e-233	1.0089068500007e-230	Up
Unigene1760	2-B	CK	133.872024976373	1047.5385307405	590.705277858436	-2.9642	0.0912275156959643	-32.4924	1.36713971612453e-231	4.60898000106652e-229	Down
Unigene10964	2-B	CK	406.666175012711	1576.3594018491	991.512788430908	-1.95512	0.0602284712143292	-32.4617	3.70981134288834e-231	1.24322844407508e-228	Down
Unigene4541	2-B	CK	1377.49437033814	3258.54739470191	2318.02088252003	-1.24198	0.0382701599241351	-32.453	4.91753543927295e-231	1.63820855166312e-228	Down
Unigene26840	2-B	CK	2107.69341932426	4433.28905964465	3270.49123948446	-1.07227	0.0331758472572225	-32.3209	3.55810088668484e-229	1.17835929364916e-226	Down
Unigene12675	2-B	CK	804.595912311702	2266.16677458944	1535.38134345057	-1.49381	0.0462907308907743	-32.2703	1.82920714656295e-228	6.02247733049672e-226	Down
Unigene74866	2-B	CK	1401.18714585627	3338.99522539488	2370.09118562558	-1.25264	0.0390228170332308	-32.1002	4.37410829656211e-226	1.43175754125841e-223	Down
Unigene168203	2-B	CK	238.552613373783	1210.72281909005	724.637716231917	-2.34238	0.0732697554971678	-31.9692	2.92146446028934e-224	9.50742480429421e-222	Down
Unigene39565	2-B	CK	1485.92093814218	348.22996854467	917.075453343426	2.09328219967322	0.0656971926469536	31.8625821794577	8.81273535306715e-223	2.85147701366483e-220	Up
Unigene11494	2-B	CK	721.725816541786	2101.54397433134	1411.63489543656	-1.54143	0.0485143605341384	-31.7726	1.54694012307248e-221	4.97672736737033e-219	Down
Unigene20702	2-B	CK	2620.67173730918	1012.29285829453	1816.48229780185	1.37233091473478	0.043197976655858	31.7684072489696	1.76862765101125e-221	5.65759867908713e-219	Up
Unigene6414	2-B	CK	1137.14564116048	2787.94756612489	1962.54660364268	-1.29378	0.0408088055634771	-31.7035	1.38841707939339e-220	4.41626449547162e-218	Down
Unigene40805	2-B	CK	1066.05858938936	160.797433658597	613.428011523979	2.72874031491293	0.0866276197929898	31.4996570543399	8.78090682408098e-218	2.77733176514472e-215	Up
Unigene1119	2-B	CK	10249.4779320215	15472.650401622	12861.0641668218	-0.59415	0.0189732222125513	-31.3152	2.90095233909639e-215	9.12422439615232e-213	No Significant Difference
Unigene17539	2-B	CK	9343.14291831834	5725.44100185604	7534.29196008719	0.706458351992648	0.0225696051007736	31.301316475778	4.47774186858522e-215	1.4005381511186e-212	No Significant Difference
Unigene86715	2-B	CK	407.688339294506	1547.16168467181	977.42501198316	-1.92398	0.0615132170421869	-31.2775	9.4432321046103e-215	2.93731473751138e-212	Down
Unigene6200	2-B	CK	15675.4605704906	23559.4340039651	19617.4472872278	-0.587645	0.0188645979262532	-31.1507	4.96757374240191e-213	1.53667253679795e-210	No Significant Difference
Unigene20444	2-B	CK	227.349104577653	1147.83956061769	687.594332597671	-2.33581	0.075110267977013	-31.0984	2.528617720736e-212	7.77929932663588e-210	Down
Unigene10580	2-B	CK	7923.30928401917	12609.7276357924	10266.5184599058	-0.670347	0.0216294469272859	-30.9924	6.83438762002765e-211	2.09117403808455e-208	No Significant Difference
Unigene14034	2-B	CK	12680.9754087455	18759.0725198858	15720.0239643156	-0.564901	0.0182488294589694	-30.9554	2.14625300184936e-210	6.53156994616861e-208	No Significant Difference
Unigene26530	2-B	CK	6859.60742412022	11565.0684806714	9212.3379523958	-0.753462	0.0243731465188594	-30.9136	7.84313247688014e-210	2.37402343251802e-207	No Significant Difference
Unigene2790	2-B	CK	1059.02011230674	28.356800540367	543.688456423553	5.22272777625399	0.169321043478896	30.8451192418085	6.51284071327143e-209	1.96081781902236e-206	Up
Unigene68551	2-B	CK	7058.56434943492	3885.50328342479	5472.03381642986	0.861557515673957	0.0279543052486071	30.8202084799401	1.40503472818988e-208	4.20763059558991e-206	No Significant Difference
Unigene5504	2-B	CK	1792.65584891597	502.506236828937	1147.58104287245	1.83522625240955	0.0597111010546203	30.7350931400643	1.93457336992869e-207	5.76277675804156e-205	Up
Unigene13200	2-B	CK	619.950393193769	1857.09142551106	1238.52090935241	-1.58293	0.0515855033969724	-30.6856	8.84773129184893e-207	2.62172248279524e-204	Down
Unigene27242	2-B	CK	30730.9719658103	43314.1037108579	37022.5378383341	-0.495068	0.0163237116689707	-30.3281	4.87945805422098e-202	1.43829051545885e-199	No Significant Difference
Unigene5637	2-B	CK	1062.20174320772	2591.23396503315	1826.71785412044	-1.28706	0.0425776059863482	-30.2287	9.95552631301075e-201	2.91925068449221e-198	Down
Unigene5496	2-B	CK	6353.93391844081	10161.0029604407	8257.46843944075	-0.677174	0.022447129876704	-30.1675	6.31893516856539e-200	1.84329559580431e-197	No Significant Difference
Unigene12955	2-B	CK	1973.40166877123	4076.2968137689	3024.84924127007	-1.04641	0.0347354366580192	-30.1252	2.26421262776381e-199	6.57088510015992e-197	Down
Unigene87200	2-B	CK	534.682438488204	1687.32543887451	1111.00393868135	-1.65837	0.0552042061081939	-30.0407	2.89181532485211e-198	8.34918988662428e-196	Down
Unigene30067	2-B	CK	8319.3830290891	12793.1673429138	10556.2751860014	-0.620833	0.0207043664021551	-29.9856	1.51265892233588e-197	4.3450355779342e-195	No Significant Difference
Unigene50972	2-B	CK	3774.91442048901	6708.45000605045	5241.68221326973	-0.829233	0.0276605593277005	-29.9789	1.84912607210823e-197	5.2845582669895e-195	No Significant Difference
Unigene20170	2-B	CK	3389.77507499053	1581.1046706403	2485.43987281542	1.10037753179925	0.0367722106232793	29.9241604773861	9.5448522975974e-197	2.71401608259966e-194	Up
Unigene89028	2-B	CK	3078.22116010753	1248.20207785397	2163.21161898075	1.30196235028987	0.0435739925009977	29.8793448927145	3.65091144187641e-196	1.03289605114393e-193	Up
Unigene70804	2-B	CK	303.468583615409	1245.00631596743	774.23744979142	-2.03613	0.0682153279248888	-29.8485	9.17308180616247e-196	2.58222252843474e-193	Down
Unigene21132	2-B	CK	377.441649910321	1401.87018187411	889.655915892217	-1.89353	0.0636056239906636	-29.7699	9.58077221282636e-195	2.68356953025932e-192	Down
Unigene12640	2-B	CK	7308.11714566642	11628.056370882	9468.08675827422	-0.669991	0.0225221034819118	-29.7482	1.83095287103157e-194	5.10310131876621e-192	No Significant Difference
Unigene21859	2-B	CK	29998.7117102698	21297.7125046932	25648.2121074815	0.494238711871412	0.0166374623419934	29.7063759912436	6.3524319695798e-194	1.76178285658789e-191	No Significant Difference
Unigene38024	2-B	CK	459.818736502803	1531.65842376208	995.73858013244	-1.73661	0.0584612633506787	-29.7053	6.56221486991739e-194	1.8110426332174e-191	Down
Unigene66303	2-B	CK	1236.47319005225	293.599188730641	765.036189391446	2.07446578004839	0.069925768761076	29.666685355101	2.06651558299415e-193	5.6753574303693e-191	Up
Unigene47296	2-B	CK	366.011514753598	1360.09620605936	863.05386040648	-1.89256	0.063971124597116	-29.5846	2.35528584210323e-192	6.43701907332096e-190	Down
Unigene17433	2-B	CK	1455.99541412282	410.869311516003	933.432362819413	1.8250981589029	0.0617582695743436	29.5522878390541	6.13730244567503e-192	1.66922767000727e-189	Up
Unigene16736	2-B	CK	215.662475451494	1064.82478464092	640.243630046207	-2.3055	0.0780312804872899	-29.5459	7.41342241297304e-192	2.00661385504991e-189	Down
Unigene20834	2-B	CK	327.319914421124	1268.86479261129	798.092353516209	-1.9545	0.0663493674325489	-29.4576	1.00523017880671e-190	2.70786885487166e-188	Down
Unigene110650	2-B	CK	212.01575183007	1034.3032028574	623.159477343733	-2.28588	0.0782410595435253	-29.2159	1.2177187028888e-187	3.26464585583997e-185	Down
Unigene22136	2-B	CK	864.593413047252	114.826760608713	489.710086827982	2.91276318872363	0.0997451407830144	29.2020560185488	1.82608589119845e-187	4.87244718836364e-185	Up
Unigene27252	2-B	CK	68.4378890902104	764.29454746843	416.36621827932	-3.48416	0.119327157431821	-29.1984	2.03197606788389e-187	5.39623833121996e-185	Down
Unigene68572	2-B	CK	192.548323071728	1002.21984420698	597.384083639356	-2.38225	0.0817299209345371	-29.1478	8.90010327978566e-187	2.35246861338935e-184	Down
Unigene72925	2-B	CK	351.742830215437	1377.50467391283	864.623752064135	-1.97164	0.0676630889591755	-29.1391	1.1477454065653e-186	3.01953581259937e-184	Down
Unigene161447	2-B	CK	3985.30428017162	2015.79127829723	3000.54777923443	0.983466405231537	0.0337676270085925	29.124534127947	1.75599471222553e-186	4.59825592085104e-184	No Significant Difference
Unigene16749	2-B	CK	1696.01072725813	550.493028644849	1123.25187795149	1.62297778128832	0.055808863587321	29.0810039295808	6.24247677388456e-186	1.62709001097084e-183	Up
Unigene3331	2-B	CK	8094.47845102987	4932.60786200291	6513.54315651639	0.714572708672026	0.0245928784610236	29.0560826299585	1.28926606902285e-185	3.34496219751091e-183	No Significant Difference
Unigene4695	2-B	CK	1958.5430126964	3843.88214732677	2901.21258001159	-0.972715	0.0335168681122416	-29.0217	3.50712205625119e-185	9.05738402600652e-183	No Significant Difference
Unigene28819	2-B	CK	902.865191456089	2345.88424160026	1624.37471652817	-1.37671	0.0474569001260496	-29.0098	4.95211641919549e-185	1.27307833059683e-182	Down
Unigene25666	2-B	CK	16914.6497637553	10838.9206846237	13876.7852241895	0.642180825606352	0.0221616006997362	28.9771860032654	1.27572568952949e-184	3.26469801456865e-182	No Significant Difference
Unigene18914	2-B	CK	3960.99693541477	1965.38076694314	2963.18885117896	1.01110694698247	0.035080599723333	28.8223962804706	1.1242082453256e-182	2.86393322225481e-180	Up
Unigene8938	2-B	CK	1281.18661188688	328.841928623591	805.014270255234	1.96183744215227	0.0682132854299081	28.7603423554218	6.72509873746218e-182	1.70550927441045e-179	Up
Unigene2602	2-B	CK	3655.70986870115	6260.2468609309	4957.97836481602	-0.775967	0.0269875569578737	-28.7528	8.36218158865667e-182	2.11116961184471e-179	No Significant Difference
Unigene155705	2-B	CK	114.320277056864	816.185719640452	465.252998348658	-2.83578	0.0987471316478691	-28.7176	2.29808534732346e-181	5.77599129706744e-179	Down
Unigene6076	2-B	CK	8607.58932126933	13133.7588060484	10870.6740636588	-0.609406	0.0212360032004899	-28.6969	4.17612370158814e-181	1.04495895288628e-178	No Significant Difference
Unigene34915	2-B	CK	907.943059909899	2291.27657643467	1599.60981817229	-1.33547	0.0465522131968696	-28.6876	5.44054289627107e-181	1.35532108433655e-178	Down
Unigene174996	2-B	CK	777.424578051277	75.377045585039	426.400811818158	3.36627524522379	0.117375494784816	28.6795404048789	6.8667811728224e-181	1.70308273140926e-178	Up
Unigene1640	2-B	CK	6086.62652106189	3412.42652040584	4749.52652073387	0.834967695410882	0.0291231047806086	28.6702843567297	8.95698651940208e-181	2.21174710983481e-178	No Significant Difference
Unigene48349	2-B	CK	294.677709773673	1259.06406540172	776.870887587696	-2.09713	0.0732382514875107	-28.6344	2.5062685668879e-180	6.16169957710868e-178	Down
Unigene134266	2-B	CK	406.016811772528	1421.56713825219	913.79197501236	-1.80832	0.0631546434618393	-28.6331	2.59975767970585e-180	6.36375466814954e-178	Down
Unigene32981	2-B	CK	898.870143111091	140.771502902391	519.820823006741	2.67447624266249	0.093412938914723	28.6306830053172	2.78939715610838e-180	6.79840086099143e-178	Up
Unigene2016	2-B	CK	2332.68017120546	4383.31357937831	3357.99687529189	-0.910104	0.0318624316469564	-28.5636	1.90647196360954e-179	4.62648153238004e-177	No Significant Difference
Unigene20410	2-B	CK	159.849830224829	895.664540970594	527.757185597712	-2.48707	0.0872212239133266	-28.5145	7.75276754832188e-179	1.87330821017391e-176	Down
Unigene36482	2-B	CK	254.653188185757	1081.05607168371	667.854629934734	-2.08444	0.0736796946887395	-28.2906	4.50952195341979e-176	1.08498327340827e-173	Down
Unigene149575	2-B	CK	4100.76617959949	10651.1112174546	7375.93869852704	-1.37721	0.0487396451203765	-28.2564	1.18674680245651e-175	2.84314233950219e-173	Down
Unigene44981	2-B	CK	1790.40314787739	629.677513402459	1210.04033063992	1.50721920260009	0.05336743647607	28.2423009633585	1.7695890918733e-175	4.22151974035877e-173	Up
Unigene183657	2-B	CK	164.123196492851	888.42932067694	526.276258584895	-2.43822	0.086851559113776	-28.0734	2.06970114547541e-173	4.91663183503231e-171	Down
Unigene66372	2-B	CK	3131.19490098776	1373.70689000507	2252.45089549642	1.18917597205295	0.0427606907429356	27.8100271859947	3.28111375712146e-170	7.76162624058564e-168	Up
Unigene115716	2-B	CK	212.510819784795	978.643392879722	595.577106332259	-2.20358	0.0794062525814293	-27.7507	1.70674518369817e-169	4.02049179256097e-167	Down
Unigene34075	2-B	CK	3023.4847911743	5281.69576117696	4152.59027617563	-0.804511	0.0291398870093396	-27.6086	8.77333580128147e-168	2.05807835671728e-165	No Significant Difference
Unigene965	2-B	CK	6469.67535513568	9993.26516856934	8231.47026185251	-0.627097	0.022730493293536	-27.5883	1.53553156108535e-167	3.58715464270147e-165	No Significant Difference
Unigene32813	2-B	CK	48.9639934656736	673.951386506419	361.457689986046	-3.78443	0.137287252951682	-27.5658	2.8651289653076e-167	6.66556862590157e-165	Down
Unigene102504	2-B	CK	3994.62306605775	2006.83550681839	3000.72928643807	0.993382360495813	0.0361012363811955	27.5165745019538	1.11214769067994e-166	2.57670432038193e-164	No Significant Difference
Unigene71959	2-B	CK	135.657395754188	827.165743619889	481.411569687039	-2.61127	0.0950126385757839	-27.4834	2.76994195728331e-166	6.39130049979715e-164	Down
Unigene41825	2-B	CK	9094.53425116479	13280.2952024325	11187.4147267987	-0.546153	0.0198857298357653	-27.4646	4.65510798914268e-166	1.06972481546422e-163	No Significant Difference
Unigene4711	2-B	CK	1438.55974477339	462.700116829775	950.629930801583	1.63632019745491	0.0596552398709723	27.4296139114367	1.2164555888996e-165	2.78400201849787e-163	Up
Unigene15116	2-B	CK	499.039788113192	1509.51755179035	1004.27866995177	-1.5983	0.0584349975733799	-27.3517	1.03136663939769e-164	2.35084784607651e-162	Down
Unigene16367	2-B	CK	180.449337514335	935.747028528449	558.098183021392	-2.37318	0.0867743443468286	-27.3488	1.11445369529002e-164	2.52998963890437e-162	Down
Unigene13628	2-B	CK	9801.69414936847	14570.5861760918	12186.1401627302	-0.571805	0.0209279488016814	-27.3225	2.29000437346761e-164	5.17780105326211e-162	No Significant Difference
Unigene8857	2-B	CK	46.0709925319117	647.745354408573	346.908173470242	-3.81417	0.139930421312335	-27.2576	1.35055813423853e-163	3.04145691830518e-161	Down
Unigene5597	2-B	CK	192.776615689078	1691.06213645259	941.919376070834	-3.13094	0.114959553881975	-27.2352	2.4904085260183e-163	5.58605577748329e-161	Down
Unigene1959	2-B	CK	3879.1360240937	6512.39801911302	5195.76702160336	-0.747216	0.0275024476081492	-27.1691	1.50792886329995e-162	3.36890456364234e-160	No Significant Difference
Unigene126804	2-B	CK	900.427422338184	2200.69869837833	1550.56306035825	-1.28916	0.0474577978694084	-27.1644	1.70958993355679e-162	3.8043443975987e-160	Down
Unigene40135	2-B	CK	216.472025413914	997.658456167413	607.065240790663	-2.20537	0.0812662950721272	-27.1375	3.55314722443355e-162	7.87567672187435e-160	Down
Unigene449	2-B	CK	5345.4265519433	8495.47175463937	6920.44915329133	-0.668405	0.0246729332566004	-27.0906	1.26967499034332e-161	2.80324321397368e-159	No Significant Difference
Unigene3788	2-B	CK	2153.06635583798	4009.52116862253	3081.29376223025	-0.896824	0.0331298719093862	-27.0699	2.2250659875616e-161	4.89340683983274e-159	No Significant Difference
Unigene22779	2-B	CK	2441.88065007025	4470.7669760246	3456.32381304743	-0.87303	0.0322985857185407	-27.03	6.56840569136951e-161	1.43891533238951e-158	No Significant Difference
Unigene6309	2-B	CK	954.114579229801	2352.25616345359	1653.18537134169	-1.3022	0.0482875961347572	-26.9677	3.53935751778689e-160	7.72348171517063e-158	Down
Unigene508	2-B	CK	3121.54841173302	5371.17596976753	4246.36219075027	-0.783257	0.0290531147768382	-26.9595	4.41756734787571e-160	9.6026657021391e-158	No Significant Difference
Unigene15574	2-B	CK	272.500564493618	1064.50109461816	668.50082955589	-1.96595	0.0729842053274212	-26.9366	8.1878448545626e-160	1.77298332812259e-157	Down
Unigene43982	2-B	CK	119.405178021207	789.982979831333	454.69407892627	-2.72304	0.101109409642897	-26.9316	9.36458451661272e-160	2.02002340339194e-157	Down
Unigene27864	2-B	CK	12749.6952986657	18522.3043739454	15635.9998363055	-0.53856	0.0200092812113573	-26.9155	1.44658511727332e-159	3.10850160696518e-157	No Significant Difference
Unigene9977	2-B	CK	1716.58928219702	3418.21491504192	2567.40209861947	-0.993492	0.0369555804456509	-26.8834	3.43419218271904e-159	7.35152166871033e-157	No Significant Difference
Unigene45368	2-B	CK	1490.05413003146	507.633653608314	998.843891819886	1.55364285668655	0.0578733370818034	26.8455723313569	9.50081745077641e-159	2.02612129726785e-156	Up
Unigene25035	2-B	CK	135.82643911557	804.702647901908	470.264543508739	-2.56854	0.0958465931395187	-26.7984	3.37203631118452e-158	7.16398657810146e-156	Down
Unigene65673	2-B	CK	1270.60462955655	2752.93471554726	2011.76967255191	-1.11622	0.0416763845465135	-26.7829	5.10711638786102e-158	1.08094230314502e-155	Down
Unigene21836	2-B	CK	2262.38748269974	4183.15651074023	3222.77199671999	-0.88648	0.033328829099671	-26.598	7.1600281945964e-156	1.5097737354149e-153	No Significant Difference
Unigene18159	2-B	CK	5030.03454888372	7853.9811301549	6442.00783951931	-0.643081	0.0241791572630508	-26.5965	7.44732196457944e-156	1.56449338285755e-153	No Significant Difference
Unigene62727	2-B	CK	333.441060112637	1193.09313568776	763.267097900198	-1.83922	0.0692684906553754	-26.552	2.43341642190274e-155	5.0929867863615e-153	Down
Unigene39669	2-B	CK	1937.42321946019	776.747582734455	1357.08540109732	1.31908121698837	0.0497779879603576	26.499287557361	9.87731440433873e-155	2.05960296653434e-152	Up
Unigene73699	2-B	CK	60.2966131373375	645.711	353.003780808619	-3.41365	0.129260726630154	-26.409	1.0791193253197e-153	2.24186044337635e-151	Down
Unigene10732	2-B	CK	3743.42800671324	1980.98433053892	2862.20616862608	0.918045473726262	0.0347845944667916	26.3923006089006	1.67943816659246e-153	3.47619002864543e-151	No Significant Difference
Unigene9373	2-B	CK	829.986528316973	2046.58769214916	1438.28711023307	-1.30288	0.0494183933014456	-26.3643	3.51508078552314e-153	7.2490493855294e-151	Down
Unigene11922	2-B	CK	12162.4698791942	17240.0690500758	14701.269464635	-0.503367	0.0191146299035257	-26.3341	7.79931025877981e-153	1.60255900572738e-150	No Significant Difference
Unigene32420	2-B	CK	8081.09380389359	11927.8356894379	10004.4647466657	-0.561692	0.0213956056742981	-26.2527	6.6632930417956e-152	1.36415781182943e-149	No Significant Difference
Unigene74374	2-B	CK	486.255	1429.33016724437	957.792342688534	-1.55449	0.0592452245719279	-26.2383	9.72743930481154e-152	1.98425664080032e-149	Down
Unigene114936	2-B	CK	538.420730272264	1497.3584381074	1017.88958418983	-1.47537	0.0563005945368609	-26.2052	2.31798282281193e-151	4.71127916694266e-149	Down
Unigene10643	2-B	CK	3611.39752330361	5924.52229891028	4767.95991110695	-0.713945	0.027261714308547	-26.1885	3.58849270086435e-151	7.26734313160659e-149	No Significant Difference
Unigene10060	2-B	CK	836.330822502225	2012.05070738655	1424.19076494439	-1.2667	0.048382991512986	-26.1808	4.40208233026711e-151	8.88305502487593e-149	Down
Unigene31295	2-B	CK	3204.29905355956	1646.77414004052	2425.53659680004	0.96058820657731	0.0368585505997946	26.0614753142969	9.972184789783e-150	2.00512144165994e-147	No Significant Difference
Unigene39120	2-B	CK	851.459094826994	174.974492119787	513.21679347339	2.28305216015633	0.0876228189053198	26.0554520920316	1.16695873053208e-149	2.33807033910875e-147	Up
Unigene13701	2-B	CK	423.314656054826	1302.74638806134	863.030522058082	-1.62316	0.0624339989276118	-25.998	5.22043751312117e-149	1.04223628364795e-146	Down
Unigene80	2-B	CK	568.971156638076	1535.41015780099	1052.19065721953	-1.43258	0.0551259362921733	-25.9873	6.88552531608229e-149	1.36980591977185e-146	Down
Unigene15172	2-B	CK	366.457673439375	1193.84525854254	780.151465990957	-1.70386	0.0655663760944844	-25.9868	6.97986957164547e-149	1.38368541156211e-146	Down
Unigene10251	2-B	CK	109.151941052837	716.989717956683	413.07082950476	-2.71467	0.10447947573798	-25.9828	7.7491571206357e-149	1.53079840663786e-146	Down
Unigene32530	2-B	CK	1198.79971049038	2507.93037181421	1853.36504115229	-1.06492	0.0410442618031038	-25.9455	2.04177602104252e-148	4.01930034911518e-146	Down
Unigene37179	2-B	CK	507.973631145671	1458.95894533617	983.466288240919	-1.52138	0.0587351333648193	-25.9023	6.2699766471592e-148	1.22996406005249e-145	Down
Unigene139327	2-B	CK	198.543158338936	876.287788645257	537.415473492096	-2.14398	0.0829428488161802	-25.8489	2.50381305153867e-147	4.89460676394539e-145	Down
Unigene7621	2-B	CK	1643.67223832409	3181.49417388269	2412.58320610339	-0.952939	0.0369691152586958	-25.7766	1.62192708447333e-146	3.15967110227849e-144	No Significant Difference
Unigene61908	2-B	CK	50.3043522706967	591.696466089588	321.000409180142	-3.55154	0.138016427724424	-25.7328	5.02837654922398e-146	9.76198619728656e-144	Down
Unigene74028	2-B	CK	1345.42278272934	438.846163482948	892.134473106146	1.61677533113562	0.0628611703961207	25.7197777411315	7.02434808127785e-146	1.35900617517506e-143	Up
Unigene19260	2-B	CK	1537.41255653107	3031.86772768443	2284.64014210775	-0.980071	0.0381158801760774	-25.7129	8.38146593293505e-146	1.61601552063097e-143	No Significant Difference
Unigene36839	2-B	CK	374.242185587092	1191.69397826992	782.968081928508	-1.67139	0.0650055781769213	-25.7114	8.70583988017433e-146	1.6728286186137e-143	Down
Unigene8586	2-B	CK	354.17305415832	1167.1348784635	760.65396631091	-1.71987	0.0671297753389808	-25.6201	9.11309576710729e-145	1.74512684247667e-142	Down
Unigene3116	2-B	CK	1921.47771518967	805.778571580132	1363.6281433849	1.25388020797351	0.0489694389294379	25.6053619438091	1.32957674397016e-144	2.53746341306847e-142	Up
Unigene29192	2-B	CK	132.919431779821	762.91286119438	447.916	-2.51986	0.0984390373393568	-25.5982	1.59807578789333e-144	3.03958333981062e-142	Down
Unigene73577	2-B	CK	211.092797232913	938.693396877297	574.893097055105	-2.15379	0.0842706013283477	-25.558	4.47741830822302e-144	8.48749665834868e-142	Down
Unigene2363	2-B	CK	2152.67351451005	916.569511846126	1534.62151317809	1.23208796931902	0.0482700783135217	25.5248802646728	1.04387315335053e-143	1.97214961522265e-141	Up
Unigene599	2-B	CK	1002.40931725576	2283.17309178734	1642.79120452155	-1.18819	0.0466481194991068	-25.4714	4.092831258679e-143	7.70656855731197e-141	Down
Unigene2543	2-B	CK	493.165680525579	1388.41462022226	940.790150373919	-1.49332	0.0586930307389642	-25.4429	8.45966864130414e-143	1.58759781501808e-140	Down
Unigene15589	2-B	CK	270.592070624028	991.143556928524	630.867813776276	-1.87309	0.0736624572282931	-25.428	1.23498852726845e-142	2.30996192974132e-140	Down
Unigene67199	2-B	CK	1937.86334426165	3601.33670010125	2769.60002218145	-0.893654	0.0351821540287573	-25.4008	2.4731235711418e-142	4.61049195547296e-140	No Significant Difference
Unigene1233	2-B	CK	3833.93237537512	2142.70616205937	2988.31926871725	0.839510007360433	0.0330884367984838	25.3717034888424	5.17811400085303e-142	9.62138014019887e-140	No Significant Difference
Unigene10509	2-B	CK	473.480602189744	1370.92614315383	922.203372671789	-1.53255	0.0605322009136123	-25.3179	2.0302187462755e-141	3.75991169129312e-139	Down
Unigene42852	2-B	CK	7816.34367003728	5123.63236057628	6469.98801530678	0.609239855118606	0.0241254050669315	25.2530414900136	1.04870998091074e-140	1.93581547295982e-138	No Significant Difference
Unigene9794	2-B	CK	699.028994326497	1712.46825957947	1205.74862695298	-1.29199	0.0513424247542051	-25.1641	9.90573949921059e-140	1.82252658106391e-137	Down
Unigene33202	2-B	CK	553.896532666819	1515.88134048408	1034.88893657545	-1.45352	0.0577931261958086	-25.1505	1.39635548306618e-139	2.56074311715394e-137	Down
Unigene52963	2-B	CK	243.289350219844	947.578648069811	595.433999144827	-1.96172	0.0780111090591249	-25.1467	1.53608414126889e-139	2.80784211537138e-137	Down
Unigene13734	2-B	CK	4119.46378840223	6559.39555024545	5339.42966932384	-0.671014	0.0266912137418841	-25.1399	1.82273674523375e-139	3.32103814746473e-137	No Significant Difference
Unigene44869	2-B	CK	36.8714007310872	577.420308617005	307.145854674046	-3.95962	0.157611023963824	-25.1227	2.80921528746401e-139	5.10189744142657e-137	Down
Unigene23958	2-B	CK	1244.58932205654	401.474123798164	823.03172292735	1.63272359230999	0.0650605609229821	25.0954429096114	5.57694585052359e-139	1.0095885896607e-136	Up
Unigene7320	2-B	CK	4442.38728186771	6927.61776619859	5685.00252403315	-0.64101	0.0255719151278511	-25.067	1.14066169519185e-138	2.0583094051058e-136	No Significant Difference
Unigene19594	2-B	CK	43.2050923378178	550.503237326664	296.854164832241	-3.67201	0.146618723417675	-25.0447	1.9965224635354e-138	3.59118896795665e-136	Down
Unigene2927	2-B	CK	1158.22719047119	2502.18283925049	1830.20501486084	-1.11117	0.0446572696309919	-24.8822	1.15818586763223e-136	2.07661988368453e-134	Down
Unigene21708	2-B	CK	1090.5821241728	2381.66472173667	1736.12342295474	-1.12715	0.045399557200318	-24.8273	4.54641450819788e-136	8.12581386703303e-134	Down
Unigene28378	2-B	CK	294.017283030278	1008.03282006123	651.025051545753	-1.77746	0.0716402005610156	-24.8109	6.83908406880906e-136	1.21848238314541e-133	Down
Unigene17027	2-B	CK	37.6852847390228	536.060490231783	286.872887485403	-3.82683	0.154905031532058	-24.7043	9.60779263782733e-135	1.70636821927343e-132	Down
Unigene13117	2-B	CK	12265.2816338313	8397.03368623764	10331.1576600345	0.546663156665989	0.022144357007843	24.6863413768291	1.49930470828742e-134	2.65442940492395e-132	No Significant Difference
Unigene29086	2-B	CK	122.296815751049	673.333954621829	397.815385186439	-2.46126	0.0998571600277051	-24.6478	3.88443385720332e-134	6.85559956616134e-132	Down
Unigene7934	2-B	CK	1685.04415122756	3139.43987429605	2412.2420127618	-0.897604	0.0366288907808147	-24.5054	1.29479916002491e-132	2.27803727216882e-130	No Significant Difference
Unigene28942	2-B	CK	3368.59148196191	5451.52771717594	4410.05959956892	-0.694133	0.0283394304728557	-24.4936	1.73024626650009e-132	3.03466868548146e-130	No Significant Difference
Unigene5059	2-B	CK	1030.54906545825	2221.57482763373	1626.06194654599	-1.10774	0.0453060386595306	-24.4501	5.0256356846821e-132	8.78705866607461e-130	Down
Unigene43344	2-B	CK	1178.7501682083	2402.43594212839	1790.59305516835	-1.02787	0.0422029873752581	-24.3555	5.07227884599381e-131	8.84115476871367e-129	Down
Unigene187	2-B	CK	4831.36695598889	7507.90358972879	6169.63527285884	-0.636289	0.0261340198140391	-24.3472	6.21314805854667e-131	1.07963035708697e-128	No Significant Difference
Unigene52978	2-B	CK	706.784158409142	1677.91461998514	1192.34938919714	-1.24761	0.0512515403741573	-24.3428	6.9070435994141e-131	1.19651247583697e-128	Down
Unigene55977	2-B	CK	2758.68107172941	1413.98595693306	2086.33351433123	0.964274526071798	0.0396317447884424	24.3308623230992	9.24420988754772e-131	1.59646937628508e-128	No Significant Difference
Unigene45089	2-B	CK	41.7303304468727	517.359268020749	279.544799233811	-3.6359	0.149463145709037	-24.3264	1.03081033596172e-130	1.77475907995856e-128	Down
Unigene13961	2-B	CK	167.538075586683	753.517216900183	460.527646243433	-2.16835	0.0892398527213164	-24.298	2.05939821348533e-130	3.53488168961048e-128	Down
Unigene24826	2-B	CK	977.148474117338	2177.61803264141	1577.38325337937	-1.1549	0.047686573017981	-24.2186	1.41602077113461e-129	2.42316016458598e-127	Down
Unigene52627	2-B	CK	35430.7837578323	26889.2506239614	31160.0171908969	0.398048108289629	0.0164545997699323	24.1906891601816	2.78791832957241e-129	4.75635763499778e-127	No Significant Difference
Unigene107634	2-B	CK	683.723106896294	125.54936811658	404.636237506437	2.44503442410353	0.101082412753651	24.1885245662107	2.93804694821829e-129	4.99734269440151e-127	Up
Unigene18044	2-B	CK	2438.10777099059	1160.23204930421	1799.1699101474	1.07155624130065	0.0443233106113528	24.1759071360113	3.9883693904094e-129	6.76340953855569e-127	Up
Unigene50143	2-B	CK	67.8753088275332	555.437878854729	311.656593841131	-3.03122	0.1255632767569	-24.141	9.28451918374772e-129	1.56972501515014e-126	Down
Unigene17712	2-B	CK	1964.46478085377	3483.77052553182	2724.11765319279	-0.826421	0.0342932395753127	-24.0986	2.58255878666151e-128	4.35323532003123e-126	No Significant Difference
Unigene152992	2-B	CK	28.1472011763869	517.651087029716	272.899144103051	-4.21028	0.174797823593793	-24.0866	3.45502669227339e-128	5.80650754552215e-126	Down
Unigene51263	2-B	CK	542.921053896537	29.7362597727872	286.328656834662	4.19005036447514	0.174034078587088	24.0760338348239	4.45694368539766e-128	7.46803361571096e-126	Up
Unigene11462	2-B	CK	389.231389784764	1156.15568446296	772.693537123863	-1.56962	0.0653252080226909	-24.0279	1.42275052529215e-127	2.37687995768392e-125	Down
Unigene10974	2-B	CK	723.067829085052	1692.82330105688	1207.94556507096	-1.22683	0.0511284596720096	-23.9951	3.13127763024609e-127	5.2157080054099e-125	Down
Unigene822	2-B	CK	3228.82160223531	5313.40099754793	4271.11129989162	-0.718166	0.0299702619718243	-23.9626	6.82527447843241e-127	1.13351903579866e-124	No Significant Difference
Unigene89536	2-B	CK	146.325978153133	706.126692506939	426.226335330036	-2.27256	0.0949161759852298	-23.9428	1.09779563285755e-126	1.81782041558471e-124	Down
Unigene32064	2-B	CK	3104.38862716653	5086.23946119331	4095.31404417992	-0.712123	0.0297608067125235	-23.9282	1.55754482066047e-126	2.5715476071315e-124	No Significant Difference
Unigene107961	2-B	CK	408.94581618567	1209.88682707278	809.416321629227	-1.56412	0.0657640706544494	-23.7839	4.90747664007041e-125	8.07868230514514e-123	Down
Unigene21186	2-B	CK	650.677334052597	110.316028615634	380.496681334115	2.56004451491498	0.107679598201059	23.7746477297851	6.11061071047423e-125	1.00299528571341e-122	Up
Unigene15590	2-B	CK	1863.74518159454	3455.69118570587	2659.71818365021	-0.890509	0.037641399492123	-23.6577	9.83309421852076e-124	1.60931164099627e-121	No Significant Difference
Unigene16239	2-B	CK	1282.01072137711	2557.49078150975	1919.75075144343	-0.996753	0.042200534977459	-23.6194	2.43308999796056e-123	3.97052077928056e-121	No Significant Difference
Unigene2845	2-B	CK	153.020665624326	711.093661625154	432.05716362474	-2.21597	0.0938329081745199	-23.6162	2.62904892439868e-123	4.27790330761982e-121	Down
Unigene5864	2-B	CK	2015.24275148839	3560.0592703602	2787.65101092429	-0.8211	0.0348440088429741	-23.565	8.80515685018156e-123	1.42861766762312e-120	No Significant Difference
Unigene24922	2-B	CK	1301.50485835458	2621.25126804926	1961.37806320192	-1.00913	0.0428346188539309	-23.5587	1.02307475544132e-122	1.6551468026249e-120	Down
Unigene10117	2-B	CK	1972.35903122125	3502.51951282323	2737.43927202224	-0.828008	0.0351468583395679	-23.5585	1.02667642564312e-122	1.65621440583689e-120	No Significant Difference
Unigene54418	2-B	CK	173.79697230194	771.899466066785	472.848219184363	-2.14794	0.0913653306044822	-23.5094	3.27018688358448e-122	5.26032918702304e-120	Down
Unigene100054	2-B	CK	5245.32366179511	13529.072763097	9387.19821244605	-1.36709	0.0581611033921655	-23.5052	3.61157543871072e-122	5.79292584613714e-120	Down
Unigene201300	2-B	CK	44.1292215907818	486.242940344802	265.186080967792	-3.46154	0.147325178987421	-23.4959	4.49283217410176e-122	7.18597873300935e-120	Down
Unigene31728	2-B	CK	4509.95975599285	7009.64418097776	5759.8019684853	-0.635889	0.0270708267271011	-23.4898	5.18320910150824e-122	8.26670460098907e-120	No Significant Difference
Unigene22894	2-B	CK	818.565038947692	1843.66109533502	1331.11306714136	-1.17191	0.0498974791711845	-23.4864	5.61692710202547e-122	8.93313547582017e-120	Down
Unigene1932	2-B	CK	206.829582403798	807.197122701406	507.013352552602	-1.96492	0.084026042123904	-23.3846	6.12408387076848e-121	9.71227949082438e-119	Down
Unigene686	2-B	CK	1065.7165680209	2193.26540481116	1629.49098641603	-1.04077	0.0445232889085974	-23.3758	7.52970093916299e-121	1.19079259234516e-118	Down
Unigene84020	2-B	CK	396.732205237166	1142.60585157873	769.669028407946	-1.52486	0.0652659721204426	-23.3638	9.98808185169381e-121	1.57515128361446e-118	Down
Unigene15597	2-B	CK	2066.53751477855	3687.99675237789	2877.26713357822	-0.834949	0.0357550112989328	-23.3519	1.31730725092409e-120	2.0716312353918e-118	No Significant Difference
Unigene60177	2-B	CK	161.396296021696	715.884025838784	438.64016093024	-2.1516	0.092516674615661	-23.2563	1.22819293618447e-119	1.92610758515837e-117	Down
Unigene136635	2-B	CK	355.660533290721	1086.83295741589	721.246745353306	-1.6132	0.0694123944052724	-23.2409	1.75965592906472e-119	2.75190635573176e-117	Down
Unigene9070	2-B	CK	2521.74258454722	1287.87417051421	1904.80837753071	0.969310345641756	0.0417328952050887	23.2265300760529	2.45676319941674e-119	3.83146172097403e-117	No Significant Difference
Unigene316	2-B	CK	1466.30009821987	601.709085692018	1034.00459195594	1.28495281688635	0.0553372664247349	23.2203883549982	2.83414473131665e-119	4.40779967881567e-117	Up
Unigene27439	2-B	CK	247.411580592117	882.456878953053	564.934229772585	-1.83602	0.079119899346939	-23.2056	3.99764310440775e-119	6.20020128865444e-117	Down
Unigene96651	2-B	CK	1691.35962667659	726.603631579859	1208.98162912822	1.21865871201888	0.0525461188199813	23.1921736445255	5.46142670811223e-119	8.44720669414061e-117	Up
Unigene49074	2-B	CK	64.1833884526947	510.405976203051	287.294682327873	-2.99207	0.129030234295098	-23.1889	5.89224854703954e-119	9.08859159447469e-117	Down
Unigene21392	2-B	CK	3906.09867304121	6062.05753758949	4984.07810531535	-0.633939	0.0273484376434961	-23.1801	7.23234141300308e-119	1.11251590587998e-116	No Significant Difference
Unigene445	2-B	CK	3939.02630216561	6308.50470860503	5123.76550538532	-0.679375	0.0293319814223566	-23.1616	1.11100748652394e-118	1.70435208423155e-116	No Significant Difference
Unigene3336	2-B	CK	7186.83458444443	10295.1488459632	8740.99171520381	-0.518354	0.0223896576998604	-23.1515	1.40362575389587e-118	2.14739483544395e-116	No Significant Difference
Unigene117032	2-B	CK	77.1653961213967	540.193058076751	308.679227099074	-2.81208	0.121654377191642	-23.1153	3.24938632093124e-118	4.95773576879211e-116	Down
Unigene2998	2-B	CK	1167.56171054094	412.244330331993	789.903020436465	1.5021718958552	0.0650037512779715	23.1090031932396	3.75898568473386e-118	5.7197538932572e-116	Up
Unigene4764	2-B	CK	881.270648567278	1883.35900022173	1382.3148243945	-1.0963	0.0474507565213883	-23.1039	4.22733545792002e-118	6.4150670156576e-116	Down
Unigene5324	2-B	CK	333.309194886442	1009.78194997148	671.54557242896	-1.59876	0.069252572995328	-23.086	6.40167306314216e-118	9.68855358749741e-116	Down
Unigene140294	2-B	CK	1872.41341557278	755.889809855476	1314.15161271413	1.30827922773221	0.0567559700827808	23.0509535089267	1.4388660229561e-117	2.17180045824204e-115	Up
Unigene102989	2-B	CK	315.598354485182	976.598100384719	646.09822743495	-1.62952	0.0708241158344071	-23.0079	3.88413232556781e-117	5.846969249451e-115	Down
Unigene862	2-B	CK	1468.4444242426	2901.72	2185.0846726588	-0.982044	0.0427920536739239	-22.9492	1.50020263272577e-116	2.25230421926562e-114	No Significant Difference
Unigene9171	2-B	CK	738.66093717799	1663.32047154141	1200.9907043597	-1.17114	0.0510447376568349	-22.9434	1.71359394606717e-116	2.56583348839313e-114	Down
Unigene18980	2-B	CK	838.985945024069	1831.54018801508	1335.26306651958	-1.1257	0.0490793272315793	-22.9363	2.01857585166609e-116	3.01447799598942e-114	Down
Unigene181517	2-B	CK	417.580404368815	1237.61127006842	827.595837218618	-1.56498	0.0682647420291718	-22.9251	2.61188419267638e-116	3.89018730284868e-114	Down
Unigene38120	2-B	CK	27.4013085588396	459.279639464359	243.34	-4.07134	0.177618758106132	-22.9218	2.81777792948507e-116	4.18577565778389e-114	Down
Unigene141226	2-B	CK	581.762312416116	1484.83261392651	1033.29746317131	-1.35315	0.0590648152147275	-22.9097	3.72252529495875e-116	5.5152151080573e-114	Down
Unigene17095	2-B	CK	215.930991089015	808.488203434342	512.209597261679	-1.90465	0.083289422159558	-22.8679	9.7034586066325e-116	1.43387065499583e-113	Down
Unigene53579	2-B	CK	354.323379975974	1056.25423213083	705.288806053402	-1.5764	0.068989587376511	-22.8498	1.46923811788163e-115	2.16539544598785e-113	Down
Unigene75455	2-B	CK	1926.64990615677	3363.55622013409	2645.10306314543	-0.803891	0.0351892120936883	-22.8448	1.64526055066278e-115	2.41849005227975e-113	No Significant Difference
Unigene43894	2-B	CK	5498.64527235919	3522.70161716036	4510.67344475977	0.642493706525222	0.028154601194764	22.820202711474	2.88957977776736e-115	4.23654535125788e-113	No Significant Difference
Unigene73264	2-B	CK	113.323964815542	603.485494105249	358.404729460395	-2.40944	0.105678996512274	-22.7996	4.62482840291192e-115	6.76306075542705e-113	Down
Unigene8733	2-B	CK	775.608758595973	1793.14618694733	1284.37747277165	-1.20889	0.053038663771831	-22.7926	5.43024545608007e-115	7.92028028956756e-113	Down
Unigene9548	2-B	CK	375.642010139018	1096.92536520688	736.283687672949	-1.54446	0.067822850097535	-22.772	8.68484815470138e-115	1.2634546540302e-112	Down
Unigene39677	2-B	CK	205.677058547274	790.440074280472	498.058566413873	-1.94188	0.0853198506813251	-22.76	1.14325155649633e-114	1.65889336677174e-112	Down
Unigene34868	2-B	CK	102.683036282089	606.362379787998	354.522708035044	-2.56302	0.112715269200746	-22.7389	1.85008947679692e-114	2.67763592657241e-112	Down
Unigene28270	2-B	CK	806.66425626864	1780.17008758798	1293.41717192831	-1.14176	0.0504451949861521	-22.6337	2.0187686470769e-113	2.91427371360076e-111	Down
Unigene51716	2-B	CK	860.239035094549	250.358302003531	555.29866854904	1.78048229552264	0.0786812953048653	22.6290414846861	2.24428591780052e-113	3.23154212716545e-111	Up
Unigene44984	2-B	CK	3851.7516523171	2284.87008570776	3068.31086901243	0.753308201086523	0.0333226306023787	22.6065045726837	3.74010887226336e-113	5.37163595684764e-111	No Significant Difference
Unigene126946	2-B	CK	6130.42197745691	4056.90618735225	5093.66408240458	0.595484690838265	0.0263594041958365	22.5909768830178	5.31591628760636e-113	7.61542206087119e-111	No Significant Difference
Unigene8789	2-B	CK	575.608888279271	1416.0100297124	995.809458995838	-1.29808	0.0575389755343311	-22.56	1.07186700301386e-112	1.5316272149665e-110	Down
Unigene67320	2-B	CK	26313.3327402087	34413.1985902945	30363.2656652516	-0.387092	0.0171739830386563	-22.5394	1.7045359380949e-112	2.42950312189223e-110	No Significant Difference
Unigene11597	2-B	CK	1157.16205445779	2456.48603015577	1806.82404230678	-1.08585	0.0481835525229854	-22.5358	1.85264718287029e-112	2.63394031302014e-110	Down
Unigene60048	2-B	CK	1375.30457518542	2586.53897888591	1980.92177703567	-0.910871	0.0404439948090327	-22.5218	2.53934170367297e-112	3.60113193745059e-110	No Significant Difference
Unigene6558	2-B	CK	810.846716365343	1775.19847098698	1293.02259367616	-1.12995	0.0502105668860282	-22.5041	3.78038546936056e-112	5.34763070163315e-110	Down
Unigene37369	2-B	CK	73.593798387105	509.075527019364	291.334662703234	-2.78897	0.123955906599366	-22.4997	4.18147699713022e-112	5.9001793217652e-110	Down
Unigene8027	2-B	CK	1305.27145347694	515.986379405743	910.628916441342	1.33933186847765	0.0595851559783969	22.4776095066906	6.87426870481028e-112	9.67553320202047e-110	Up
Unigene133108	2-B	CK	1175.19582282761	2319.40581154199	1747.3008171848	-0.980194	0.0436231528628764	-22.4696	8.23480089005185e-112	1.15615783069805e-109	No Significant Difference
Unigene43756	2-B	CK	436.099675962331	1244.3490453889	840.224360675617	-1.51282	0.067368373900566	-22.4559	1.12156333664357e-111	1.57074666301077e-109	Down
Unigene23623	2-B	CK	254.019194551481	868.091444070074	561.055319310777	-1.77158	0.0789109981481487	-22.4504	1.26889268730368e-111	1.77267142171705e-109	Down
Unigene98581	2-B	CK	606.921609076798	1435.12951766055	1021.02556336868	-1.24217	0.0553819021159367	-22.4291	2.046742203719e-111	2.85226698191534e-109	Down
Unigene19695	2-B	CK	1666.9573783378	743.483930999096	1205.22065466845	1.16445833298858	0.0519514889545959	22.414339924045	2.85238446373081e-111	3.96516655081592e-109	Up
Unigene1091	2-B	CK	5528.43438749519	8398.59262680574	6963.51350715047	-0.602836	0.0269029352373178	-22.4078	3.30237902987606e-111	4.57940737394143e-109	No Significant Difference
Unigene51401	2-B	CK	3530.80027648403	5873.19764053803	4701.99895851103	-0.733933	0.0327761951768839	-22.3922	4.6837219591567e-111	6.47895691156074e-109	No Significant Difference
Unigene13850	2-B	CK	740.32956790176	1640.28480409307	1190.30718599742	-1.14708	0.051321478132669	-22.351	1.1816825255777e-110	1.63060603406923e-108	Down
Unigene41004	2-B	CK	2044.2279790893	948.204020007678	1496.21599954849	1.10873327180974	0.0496350556351152	22.3377058335631	1.59002168646625e-110	2.18870955863203e-108	Up
Unigene24998	2-B	CK	94.1533270901959	552.586556463424	323.36994177681	-2.55496	0.114429926317299	-22.3277	1.98805744854688e-110	2.7299423012973e-108	Down
Unigene26249	2-B	CK	396.613347786749	1134.02538090876	765.319364347754	-1.51763	0.0682572828306072	-22.234	1.61073725634851e-109	2.20643570638494e-107	Down
Unigene4367	2-B	CK	695.476073674598	161.547052909851	428.511563292225	2.10656164033551	0.0947983697263755	22.2214964921429	2.1285808655745e-109	2.90871608572438e-107	Up
Unigene76547	2-B	CK	488.466486392416	1241.57094056874	865.01871348058	-1.3465	0.060621905423998	-22.2114	2.66569907363708e-109	3.63387065001859e-107	Down
Unigene200606	2-B	CK	140.047662681545	638.068431896067	389.058047288806	-2.19015	0.0986764964436993	-22.1953	3.8136079832823e-109	5.18613839272448e-107	Down
Unigene88103	2-B	CK	279.224222933656	911.593606641314	595.408914787485	-1.70832	0.0770349762652712	-22.1759	5.86896972325347e-109	7.96199988961857e-107	Down
Unigene10892	2-B	CK	1086.1415232477	2207.30919699176	1646.72536011973	-1.02208	0.0461084075249487	-22.1669	7.1692115051141e-109	9.70256268600778e-107	Down
Unigene47561	2-B	CK	145.958657870022	642.496622868824	394.227640369423	-2.13958	0.0966443522988377	-22.1387	1.34195660364833e-108	1.81180232099283e-106	Down
Unigene8127	2-B	CK	1535.34274738401	2752.33362006382	2143.83818372391	-0.842089	0.038064894563851	-22.1224	1.92220710568378e-108	2.58900143660279e-106	No Significant Difference
Unigene67967	2-B	CK	3352.67950483591	1860.73796044611	2606.70873264101	0.849357929962552	0.0383962793689347	22.1208394126266	1.99187646136349e-108	2.6764354361519e-106	No Significant Difference
Unigene25219	2-B	CK	726.582613436892	186.035120599852	456.308867018372	1.96567762209528	0.0888881523218313	22.1140564940341	2.31498550193203e-108	3.10318294663747e-106	Up
Unigene1884	2-B	CK	311.527382693471	932.672111159099	622.099746926285	-1.58203	0.0715518501679669	-22.1103	2.51829782569796e-108	3.36769994267922e-106	Down
Unigene72762	2-B	CK	128.375896136035	631.182105180903	379.779000658469	-2.2958	0.10390943852843	-22.0943	3.58729627289144e-108	4.78589526454474e-106	Down
Unigene39133	2-B	CK	3936.90544528969	6021.06434653985	4978.98489591477	-0.612645	0.0277414192408643	-22.0841	4.49118709548487e-108	5.97763199706378e-106	No Significant Difference
Unigene7238	2-B	CK	807.541723578059	1744.38548518394	1275.96	-1.11045	0.0503608164519488	-22.0498	9.59532923723385e-108	1.27409678315157e-105	Down
Unigene36761	2-B	CK	598.92991726764	119.663548093734	359.296732680687	2.32291194942511	0.105365215036039	22.0462886981305	1.03686285674557e-107	1.37353832552414e-105	Up
Unigene54358	2-B	CK	1303.25738504273	529.829027332265	916.543206187497	1.29870398298188	0.0589411602155124	22.0339059874847	1.36298255724194e-107	1.80131262846764e-105	Up
Unigene19463	2-B	CK	2725.56223177587	4372.32	3548.94198689443	-0.681668	0.0309557908505887	-22.0207	1.82474439438711e-107	2.40592762070245e-105	No Significant Difference
Unigene22238	2-B	CK	787.931245946354	1737.21598502447	1262.57361548541	-1.14003	0.0517755824126785	-22.0188	1.90410571344288e-107	2.50469980529987e-105	Down
Unigene58317	2-B	CK	32.370888558701	426.770075023554	229.570481791128	-3.71991	0.169145410621191	-21.9924	3.40846795199133e-107	4.47311761531729e-105	Down
Unigene17477	2-B	CK	101.073466266174	569.142086945976	335.107776606075	-2.49768	0.11364600461956	-21.9777	4.70584874918845e-107	6.16137871114674e-105	Down
Unigene1677	2-B	CK	2683.42319879421	4352.09156839528	3517.75738359475	-0.697931	0.0318192734892528	-21.9342	1.22478048054993e-106	1.59988726345618e-104	No Significant Difference
Unigene24804	2-B	CK	1462.05710658595	2666.57662204084	2064.31686431339	-0.866527	0.0395721545557227	-21.8974	2.75078261790846e-106	3.58493197657977e-104	No Significant Difference
Unigene11738	2-B	CK	208.183947610808	754.275426462362	481.229687036585	-1.85807	0.0849715953542637	-21.867	5.35950799995515e-106	6.9685981616045e-104	Down
Unigene56993	2-B	CK	4821.4179824252	3103.71888917031	3962.56843579776	0.635523454440048	0.0290962752574344	21.8420897113855	9.24296729119501e-106	1.1990300886965e-103	No Significant Difference
Unigene6708	2-B	CK	1813.14238455261	3343.93765517505	2578.54001986383	-0.882786	0.0404684435971719	-21.8142	1.70215184753858e-105	2.20301491991775e-103	No Significant Difference
Unigene2453	2-B	CK	948.471552192251	1927.51314930934	1437.99235075079	-1.02357	0.0469871172493346	-21.7841	3.28358940374436e-105	4.24004778511026e-103	Down
Unigene7743	2-B	CK	9026.60148512123	12422.0167692126	10724.3091271669	-0.460563	0.0211491024349115	-21.7769	3.83819012417628e-105	4.94485363824083e-103	No Significant Difference
Unigene68648	2-B	CK	3056.56936521516	1701.81649050673	2379.19292786095	0.84442429326816	0.0388085287143096	21.7587298782806	5.71082931510969e-105	7.3406322018419e-103	No Significant Difference
Unigene27991	2-B	CK	1665.92573024765	769.115759035662	1217.52074464166	1.11483980450138	0.0512924271210959	21.735	9.58278250005802e-105	1.22895365547441e-102	Up
Unigene777	2-B	CK	1877.01418779581	918.560178121394	1397.7871829586	1.03105988403689	0.0476035405516674	21.659310885034	4.96606860903316e-104	6.35431051564924e-102	Up
Unigene33726	2-B	CK	128.746233361309	594.829149873017	361.787691617163	-2.20646	0.101979916710581	-21.6362	8.19600929106856e-104	1.04633860110467e-101	Down
Unigene943	2-B	CK	168.752556949269	678.230790816297	423.491673882783	-2.00758	0.0929570339143193	-21.5969	1.92211672056994e-103	2.44830704452687e-101	Down
[truncated: 55,858 more rows]

## Sheet: 2-A VS 2-B
GeneID	treatment	control	baseMeanTreatment	baseMeanControl	baseMean	log2FoldChange	lfcSE	stat	pvalue	padj	diffType
[truncated: 57,989 more rows]
