# Supplementary material for: Transcriptomic and metabolomic analysis of allelopathic responses in Elymus nutans
Source: PLoS One. 2026 May 26;21(5):e0349098. doi: 10.1371/journal.pone.0349098 (PMC13210388; doi:10.1371/journal.pone.0349098)
Supplement: S3 Data — (XLSX) [file pone.0349098.s003.xlsx]

## Sheet: Sheet1
BP
GO.ID	Term	Significant	pvalue	UP	Down
GO:0009058	biosynthetic process	378	1.97546e-05	253	125
GO:1901576	organic substance biosynthetic process	373	4.92547e-06	248	125
GO:0044249	cellular biosynthetic process	370	8.07725e-07	247	123
GO:0044271	cellular nitrogen compound biosynthetic process	277	2.43541e-05	169	108
GO:0009059	macromolecule biosynthetic process	261	6.5096e-05	158	103
GO:1901566	organonitrogen compound biosynthetic process	200	3.93817e-05	131	69
GO:0043603	cellular amide metabolic process	163	3.82006e-07	101	62
GO:0006518	peptide metabolic process	160	2.73391e-08	99	61
GO:0034645	cellular macromolecule biosynthetic process	160	2.02436e-06	101	59
GO:0043604	amide biosynthetic process	153	3.28125e-09	94	59
CC
GO.ID	Term	Significant	pvalue	UP	Down
GO:0043229	intracellular organelle	311	0.00870078	186	125
GO:0043226	organelle	311	0.0107303	186	125
GO:0043228	non-membrane-bounded organelle	137	8.06772e-11	91	46
GO:0043232	intracellular non-membrane-bounded organelle	137	8.06772e-11	91	46
GO:0005840	ribosome	117	2.61774e-24	74	43
GO:1990904	ribonucleoprotein complex	49	3.18989e-05	32	17
GO:0005576	extracellular region	48	1.36373e-08	26	22
GO:0044391	ribosomal subunit	43	6.23903e-14	28	15
GO:0005829	cytosol	37	0.000102692	22	15
GO:0015934	large ribosomal subunit	23	1.65781e-07	16	7
MF
GO.ID	Term	Significant	pvalue	UP	Down
GO:0005198	structural molecule activity	113	2.59099e-17	75	38
GO:0003735	structural constituent of ribosome	107	2.16687e-19	69	38
GO:0140110	transcription regulator activity	58	0.000784095	22	36
GO:0003700	DNA-binding transcription factor activity	56	6.58227e-05	20	36
GO:0046906	tetrapyrrole binding	46	0.00128436	31	15
GO:0020037	heme binding	42	0.00527446	27	15
GO:0008234	cysteine-type peptidase activity	41	1.7856e-05	14	27
GO:0008194	UDP-glycosyltransferase activity	40	0.00123573	32	8
GO:0043565	sequence-specific DNA binding	26	0.000411245	7	19
GO:0004601	peroxidase activity	23	0.000342945	14	9
