# Supplementary material for: Transcriptomic and metabolomic analysis of allelopathic responses in Elymus nutans
Source: PLoS One. 2026 May 26;21(5):e0349098. doi: 10.1371/journal.pone.0349098 (PMC13210388; doi:10.1371/journal.pone.0349098)
Supplement: S4 Data — (XLSX) [file pone.0349098.s004.xlsx]

## Sheet: Sheet1
KEGG term	category	totalnumber	termnumber	pvalue	up_regulated	down_regulated	rich_factor
Biosynthesis of secondary metabolites	Metabolism	904	344	3.55E-11	250	94	0.0424429
Ribosome	Genetic Information Processing	904	138	1.31E-18	86	52	0.0684184
MAPK signaling pathway - plant	Environmental Information Processing	904	113	9.14253E-05	51	62	0.0439689
Phenylpropanoid biosynthesis	Metabolism	904	66	2.65E-12	46	20	0.0799031
Plant hormone signal transduction	Environmental Information Processing	904	59	0.000832268	30	29	0.0473136
Biosynthesis of various plant secondary metabolites	Metabolism	904	30	0.00303455	22	8	0.0530973
Flavonoid biosynthesis	Metabolism	904	29	2.23E-05	19	10	0.0725
Cutin, suberine and wax biosynthesis	Metabolism	904	26	2.43E-07	25	1	0.0981132
alpha-Linolenic acid metabolism	Metabolism	904	23	4.10E-05	17	6	0.0790378
Stilbenoid, diarylheptanoid and gingerol biosynthesis	Metabolism	904	21	5.41E-05	13	8	0.0817121
Isoflavonoid biosynthesis	Metabolism	904	16	3.79E-05	9	7	0.1
Linoleic acid metabolism	Metabolism	904	11	0.00279692	8	3	0.0827068
Benzoxazinoid biosynthesis	Metabolism	904	9	0.0430458	4	5	0.06
Zeatin biosynthesis	Metabolism	904	8	0.0447416	7	1	0.0625
Glucosinolate biosynthesis	Metabolism	904	4	0.0459143	3	1	0.0909091
