# Supplementary material for: Transcriptomic and metabolomic analysis of allelopathic responses in Elymus nutans
Source: PLoS One. 2026 May 26;21(5):e0349098. doi: 10.1371/journal.pone.0349098 (PMC13210388; doi:10.1371/journal.pone.0349098)
Supplement: S5 Data — (XLSX) [file pone.0349098.s005.xlsx]

## Sheet: Sheet1
Treatment	Genes	K00487	K03782	K10775	K13064	K01904	K09753	K00660
		C4H	KatG	PAL	PTAL	4CL	CCR	CHS
2-A	log2FC	0.113285	-0.168502	-1.15755	-0.370451	0.174611	-0.00323009	0.134563
	qRT-PCR	0.626696	0.865045	-0.41471	-0.0592352	0.350009	0.36927	1.21574
2-B	log2FC	0.457406	-1.46641	-0.714076	-0.48996	0.261267	0.292082	0.893185
	qRT-PCR	0.376803	-0.535158	-0.377814	-0.205749	0.215283	0.338148	1.96872
