# Supplementary material for: Transcriptomic and metabolomic analysis of allelopathic responses in Elymus nutans
Source: PLoS One. 2026 May 26;21(5):e0349098. doi: 10.1371/journal.pone.0349098 (PMC13210388; doi:10.1371/journal.pone.0349098)
Supplement: S6 Data — (XLSX) [file pone.0349098.s006.xlsx]

## Sheet: 2-A VS CK
Pathway	Description	#.compounds.(dem)	Compounds.(dem)	Total	Percent	Rich_factor	p_value	up_nums	down_nums	DA_score
ath01100	Metabolic pathways	74	C02378;C08362;C00183;C15987;C00062;C00047;C00431;C01234;C06423;C01595;C00755;C01744;C00064;C06424;C03242;C18043;C06427;C06426;C00811;C00263;C01494;C02225;C05585;C02183;C00408;C00123;C00249;C00082;C05903;C00127;C00093;C00492;C00134;C00208;C01035;C01235;C02679;C02325;C00879;C00170;C00213;C00805;C00255;C00252;C00152;C12621;C00185;C03765;C07086;C00624;C03519;C01251;C05625;C01613;C00090;C00530;C01772;…	3092	78.7234	0.0239327	0.000256789	25	49	-0.324324
ath01110	Biosynthesis of secondary metabolites	41	C00183;C00062;C00047;C01234;C16308;C00755;C06427;C00811;C00263;C01494;C00408;C00123;C16300;C00082;C05903;C00093;C00623;C00134;C00208;C02679;C02325;C00805;C00255;C00152;C03765;C00624;C01251;C05625;C05627;C00196;C01772;C00029;C16357;C16353;C10107;C00157;C00350;C05080;C06533;C06542;C00831	2261	43.617	0.0181336	0.645919	14	27	-0.317073
ath02010	ABC transporters	12	C00183;C00062;C00047;C00064;C00123;C00093;C00492;C00134;C00208;C00255;C00185;C00009	138	12.766	0.0869565	7.93963e-06	6	6	0
ath01230	Biosynthesis of amino acids	10	C00183;C00062;C00047;C00064;C00263;C00123;C00082;C00152;C00624;C01251	128	10.6383	0.078125	0.000119349	5	5	0
ath01240	Biosynthesis of cofactors	10	C00183;C06423;C00064;C00082;C00127;C00255;C01251;C00029;C03033;C00234	328	10.6383	0.0304878	0.0845779	5	5	0
ath00350	Tyrosine metabolism	8	C00811;C05585;C00082;C03765;C04368;C00530;C00628;C05594	78	8.51064	0.102564	8.90794e-05	2	6	-0.5
ath00970	Aminoacyl-tRNA biosynthesis	8	C00183;C00062;C00047;C00064;C00123;C00082;C00152;C00234	86	8.51064	0.0930233	0.000178343	3	5	-0.25
ath00591	Linoleic acid metabolism	6	C01595;C03242;C06426;C14766;C14765;C00157	28	6.38298	0.214286	9.87726e-06	3	3	0
ath00470	D-Amino acid metabolism	6	C00062;C00047;C00431;C00064;C00134;C00624	69	6.38298	0.0869565	0.00169665	2	4	-0.333333
ath01040	Biosynthesis of unsaturated fatty acids	6	C01595;C03242;C06427;C06426;C00249;C16526	74	6.38298	0.0810811	0.00243288	1	5	-0.666667
ath01210	2-Oxocarboxylic acid metabolism	6	C00183;C00047;C00123;C00082;C00624;C01251	134	6.38298	0.0447761	0.0387039	3	3	0
ath00052	Galactose metabolism	5	C00492;C01235;C01613;C00029;C00052	46	5.31915	0.108696	0.00154052	1	4	-0.6
ath00360	Phenylalanine metabolism	5	C00082;C12621;C07086;C03519;C01772	49	5.31915	0.102041	0.00205057	0	5	-1
ath00944	Flavone and flavonol biosynthesis	5	C05903;C05625;C01460;C12632;C10107	51	5.31915	0.0980392	0.00245293	1	4	-0.6
ath00564	Glycerophospholipid metabolism	5	C00093;C00623;C00670;C00157;C00350	56	5.31915	0.0892857	0.00370656	3	2	0.2
ath00940	Phenylpropanoid biosynthesis	5	C00811;C01494;C00082;C02325;C05627	58	5.31915	0.0862069	0.00431783	0	5	-1
ath00061	Fatty acid biosynthesis	5	C08362;C06423;C06424;C00249;C02679	59	5.31915	0.0847458	0.00464903	3	2	0.2
ath00330	Arginine and proline metabolism	5	C00062;C00431;C00134;C01035;C00213	69	5.31915	0.0724638	0.00901704	1	4	-0.6
ath00960	Tropane, piperidine and pyridine alkaloid biosynthesis	5	C00047;C00408;C01004;C00134;C01746	72	5.31915	0.0694444	0.0107454	1	4	-0.6
ath00500	Starch and sucrose metabolism	4	C00208;C00252;C00185;C00029	37	4.25532	0.108108	0.00473272	1	3	-0.5

## Sheet: 2-B VS CK
Pathway	Description	#.compounds.(dem)	Compounds.(dem)	Total	Percent	Rich_factor	p_value	up_nums	down_nums	DA_score
ath01100	Metabolic pathways	70	C02378;C08362;C00062;C01234;C06423;C01595;C18218;C00755;C01744;C00064;C03242;C18043;C06427;C06426;C00811;C00263;C01494;C02225;C06313;C00123;C00249;C00082;C05903;C00149;C05526;C00127;C00093;C00492;C00134;C01530;C01035;C02679;C02325;C00879;C00296;C00170;C00213;C00252;C00152;C00019;C12621;C00159;C00267;C00185;C03765;C01487;C00147;C00105;C07086;C00247;C00984;C03519;C01251;C05625;C00090;C00530;C00362;…	3092	81.3953	0.0226391	5.23152e-05	31	39	-0.114286
ath01110	Biosynthesis of secondary metabolites	32	C00062;C01234;C16308;C00755;C06427;C00811;C00263;C01494;C00123;C16300;C00082;C05903;C00149;C00093;C00623;C00134;C02679;C02325;C00152;C00019;C00267;C03765;C00147;C01251;C05625;C05627;C01772;C00157;C00350;C00761;C08325;C00831	2261	37.2093	0.014153	0.943228	13	19	-0.1875
ath01240	Biosynthesis of cofactors	11	C06423;C00064;C06313;C00082;C00127;C00019;C00105;C01251;C00015;C03033;C00234	328	12.7907	0.0335366	0.023144	4	7	-0.272727
ath02010	ABC transporters	10	C00062;C00064;C00123;C00093;C00492;C00134;C00159;C00185;C01487;C00009	138	11.6279	0.0724638	0.000105285	5	5	0
ath01040	Biosynthesis of unsaturated fatty acids	8	C01595;C03242;C06427;C06426;C00249;C16525;C01530;C16526	74	9.30233	0.108108	3.18863e-05	2	6	-0.5
ath01230	Biosynthesis of amino acids	8	C00062;C00064;C00263;C00123;C00082;C00152;C00019;C01251	128	9.30233	0.0625	0.00142874	5	3	0.25
ath00940	Phenylpropanoid biosynthesis	6	C00811;C01494;C00082;C02325;C05627;C00761	58	6.97674	0.103448	0.000418869	2	4	-0.333333
ath00350	Tyrosine metabolism	6	C00811;C00082;C03765;C04368;C00530;C05594	78	6.97674	0.0769231	0.00202365	4	2	0.333333
ath00970	Aminoacyl-tRNA biosynthesis	6	C00062;C00064;C00123;C00082;C00152;C00234	86	6.97674	0.0697674	0.00332236	3	3	0
ath00591	Linoleic acid metabolism	5	C01595;C03242;C06426;C14766;C00157	28	5.81395	0.178571	9.42461e-05	1	4	-0.6
ath00360	Phenylalanine metabolism	5	C00082;C12621;C07086;C03519;C01772	49	5.81395	0.102041	0.0013792	1	4	-0.6
ath00564	Glycerophospholipid metabolism	5	C00093;C00623;C00670;C00157;C00350	56	5.81395	0.0892857	0.00251579	2	3	-0.2
ath01232	Nucleotide metabolism	5	C00064;C00147;C00105;C00362;C00015	58	5.81395	0.0862069	0.00293827	2	3	-0.2
ath00061	Fatty acid biosynthesis	5	C08362;C06423;C00249;C01530;C02679	59	5.81395	0.0847458	0.00316775	3	2	0.2
ath00270	Cysteine and methionine metabolism	5	C01234;C00263;C05526;C00170;C00019	67	5.81395	0.0746269	0.00549239	2	3	-0.2
ath00330	Arginine and proline metabolism	5	C00062;C00134;C01035;C00213;C00019	69	5.81395	0.0724638	0.00622347	0	5	-1
ath00908	Zeatin biosynthesis	4	C00170;C00019;C00147;C00015	39	4.65116	0.102564	0.00417052	0	4	-1
ath00592	alpha-Linolenic acid metabolism	4	C16308;C06427;C16300;C00157	44	4.65116	0.0909091	0.00645177	2	2	0
ath00052	Galactose metabolism	4	C00492;C00159;C00267;C00984	46	4.65116	0.0869565	0.0075577	3	1	0.5
ath00944	Flavone and flavonol biosynthesis	4	C05903;C05625;C01460;C12632	51	4.65116	0.0784314	0.0108507	4	0	1

## Sheet: 2-A VS 2-B
Pathway	Description	#.compounds.(dem)	Compounds.(dem)	Total	Percent	Rich_factor	p_value	up_nums	down_nums	DA_score
ath01100	Metabolic pathways	79	C00180;C02378;C00183;C15987;C00431;C01234;C00755;C01744;C06424;C06427;C06426;C05770;C00811;C00263;C01494;C02225;C05585;C01571;C02183;C00123;C00249;C00082;C05903;C00079;C00149;C05526;C00127;C00198;C00134;C00208;C01035;C00788;C01235;C02679;C00879;C00296;C00805;C00255;C00252;C00019;C12621;C00159;C00267;C00185;C03765;C01487;C07086;C00247;C00633;C00984;C03519;C01251;C05625;C01613;C00090;C00530;C00362;…	3092	79.798	0.0255498	6.72282e-05	39	40	-0.0126582
ath01110	Biosynthesis of secondary metabolites	46	C00180;C00183;C01234;C16308;C00755;C06427;C05770;C00811;C00263;C01494;C00123;C16300;C00082;C05903;C00079;C00149;C00198;C00134;C00208;C02679;C00805;C00255;C00019;C00267;C03765;C01251;C05625;C05627;C01772;C00141;C00029;C00016;C16357;C16353;C00049;C06180;C10107;C10208;C00157;C00350;C00761;C05080;C08325;C06533;C06542;C00831	2261	46.4646	0.020345	0.422291	21	25	-0.0869565
ath01240	Biosynthesis of cofactors	12	C00183;C05770;C00082;C00127;C00255;C00019;C01251;C00141;C00029;C00016;C00049;C00234	328	12.1212	0.0365854	0.0266028	5	7	-0.166667
ath02010	ABC transporters	11	C00183;C00123;C00079;C00134;C00208;C00255;C00159;C00185;C01487;C00049;C01606	138	11.1111	0.0797101	7.19217e-05	6	5	0.0909091
ath01230	Biosynthesis of amino acids	9	C00183;C00263;C00123;C00082;C00079;C00019;C01251;C00141;C00049	128	9.09091	0.0703125	0.000852559	5	4	0.111111
ath00350	Tyrosine metabolism	8	C00811;C05585;C00082;C00788;C03765;C04368;C00530;C05594	78	8.08081	0.102564	0.000128712	4	4	0
ath00052	Galactose metabolism	7	C01235;C00159;C00267;C00984;C01613;C00029;C00052	46	7.07071	0.152174	2.65937e-05	6	1	0.714286
ath01210	2-Oxocarboxylic acid metabolism	7	C00183;C00123;C00082;C00079;C01251;C00141;C00049	134	7.07071	0.0522388	0.0159487	4	3	0.142857
ath00360	Phenylalanine metabolism	6	C00082;C00079;C12621;C07086;C03519;C01772	49	6.06061	0.122449	0.000354389	3	3	0
ath00944	Flavone and flavonol biosynthesis	6	C05903;C12630;C05625;C01460;C12632;C10107	51	6.06061	0.117647	0.000442143	5	1	0.666667
ath00940	Phenylpropanoid biosynthesis	6	C00811;C01494;C00082;C00079;C05627;C00761	58	6.06061	0.103448	0.000889258	3	3	0
ath00970	Aminoacyl-tRNA biosynthesis	6	C00183;C00123;C00082;C00079;C00049;C00234	86	6.06061	0.0697674	0.00663767	4	2	0.333333
ath00520	Amino sugar and nucleotide sugar metabolism	6	C00159;C00267;C02336;C00984;C00029;C00052	118	6.06061	0.0508475	0.0281859	6	0	1
ath01250	Biosynthesis of nucleotide sugars	6	C00159;C00267;C02336;C00984;C00029;C00052	200	6.06061	0.03	0.200656	6	0	1
ath00460	Cyanoamino acid metabolism	5	C00183;C00082;C00079;C00049;C08325	45	5.05051	0.111111	0.00175634	3	2	0.2
ath00270	Cysteine and methionine metabolism	5	C01234;C00263;C05526;C00019;C00049	67	5.05051	0.0746269	0.00987923	4	1	0.6
ath00966	Glucosinolate biosynthesis	5	C00183;C00123;C00082;C00079;C00141	77	5.05051	0.0649351	0.0173323	3	2	0.2
ath01200	Carbon metabolism	5	C00149;C00198;C00267;C00049;C00234	116	5.05051	0.0431034	0.0777984	5	0	1
ath00999	Biosynthesis of various plant secondary metabolites	5	C00082;C00079;C00019;C01772;C00049	149	5.05051	0.033557	0.169646	3	2	0.2
ath00591	Linoleic acid metabolism	4	C06426;C14766;C14765;C00157	28	4.0404	0.142857	0.00202001	1	3	-0.5
