# Supplementary material for: Transcriptomic and metabolomic analysis of allelopathic responses in Elymus nutans
Source: PLoS One. 2026 May 26;21(5):e0349098. doi: 10.1371/journal.pone.0349098 (PMC13210388; doi:10.1371/journal.pone.0349098)
Supplement: S7 Data — (XLSX) [file pone.0349098.s007.xlsx]

## Sheet: Sheet1
pathway_id	pathway_name	pathway_class1	num_m	pvalue	rich_factor	up	down
map03010	Ribosome	Genetic Information Processing	138	1.0128e-31	0.965035	86	52
map00940	Phenylpropanoid biosynthesis	Metabolism	71	4.23801e-06	0.788889	48	23
map04141	Protein processing in endoplasmic reticulum	Genetic Information Processing	44	0.0223619	0.303448	16	28
map00941	Flavonoid biosynthesis	Metabolism	32	0.000443617	0.316832	21	11
map00073	Cutin, suberine and wax biosynthesis	Metabolism	27	0.000530331	0.658537	25	2
map00592	alpha-Linolenic acid metabolism	Metabolism	27	0.000361874	0.385714	20	7
map00945	Stilbenoid, diarylheptanoid and gingerol biosynthesis	Metabolism	21	0.000271989	0.567568	13	8
map00460	Cyanoamino acid metabolism	Metabolism	19	0.0477372	0.234568	11	8
map00943	Isoflavonoid biosynthesis	Metabolism	17	0.0048305	0.207317	9	8
map00591	Linoleic acid metabolism	Metabolism	15	0.000541679	0.283019	9	6
