# Supplementary material for: Transcriptomic and metabolomic analysis of allelopathic responses in Elymus nutans
Source: PLoS One. 2026 May 26;21(5):e0349098. doi: 10.1371/journal.pone.0349098 (PMC13210388; doi:10.1371/journal.pone.0349098)
Supplement: S8 Data — (XLSX) [file pone.0349098.s008.xlsx]

## Sheet: Sheet1
ID	ID_0113	ID_0211	ID_0938	ID_1449	ID_1468
Unigene20444	0.973337	0.999429	0.987202	0.976745	0.976745
Unigene37222	0.972592	0.999347	0.984632	0.975338	0.975338
Unigene87086	0.97538	0.99813	0.992596	0.986563	0.986563
Unigene119649	0.972726	0.9976	0.984757	0.973308	0.973308
Unigene60048	0.971083	0.997242	0.985301	0.972555	0.972555
Unigene73826	0.977308	0.997179	0.98766	0.978675	0.978675
Unigene140883	0.955371	0.996617	0.976428	0.982999	0.982999
Unigene96383	0.958042	0.996371	0.981046	0.991635	0.991635
Unigene60356	0.975297	0.995756	0.986573	0.964764	0.964764
Unigene93376	0.973623	0.994539	0.996675	0.981711	0.981711
Unigene136635	0.970015	0.994161	0.981812	0.973965	0.973965
Unigene200176	0.983023	0.993628	0.996131	0.974645	0.974645
Unigene141166	0.960818	0.99343	0.989622	0.981017	0.981017
Unigene123977	0.96054	0.9932	0.986795	0.983707	0.983707
Unigene100964	0.972999	0.992945	0.991185	0.975108	0.975108
Unigene198223	0.945744	0.991341	0.969955	0.986933	0.986933
Unigene63215	0.962682	0.986929	0.967084	0.980105	0.980105
Unigene36209	0.988753	0.986475	0.988976	0.977993	0.977993
Unigene171009	0.979471	0.97388	0.978355	0.97795	0.97795
Unigene26085	0.949599	0.964112	0.985327	0.98028	0.98028
Unigene70647	-0.985664	-0.933276	-0.946275	-0.879268	-0.879268
Unigene41427	-0.889034	-0.938731	-0.933768	-0.900855	-0.900855
Unigene28153	-0.846356	-0.945557	-0.898523	-0.936601	-0.936601
Unigene39965	-0.934861	-0.970396	-0.974549	-0.994237	-0.994237
Unigene131177	-0.969782	-0.971459	-0.995642	-0.973279	-0.973279
Unigene33082	-0.954503	-0.972979	-0.962725	-0.940888	-0.940888
Unigene48924	-0.995929	-0.975371	-0.97794	-0.954678	-0.954678
Unigene57433	-0.924493	-0.975372	-0.935527	-0.961103	-0.961103
Unigene51644	-0.923551	-0.97747	-0.960331	-0.952133	-0.952133
Unigene21720	-0.952439	-0.977847	-0.944199	-0.94853	-0.94853
Unigene21313	-0.985626	-0.981463	-0.980123	-0.975075	-0.975075
Unigene117521	-0.950677	-0.981786	-0.953443	-0.931038	-0.931038
Unigene38750	-0.990037	-0.983013	-0.986314	-0.960886	-0.960886
Unigene105424	-0.927602	-0.983226	-0.944749	-0.942738	-0.942738
Unigene128897	-0.93641	-0.984656	-0.980211	-0.997784	-0.997784
Unigene124169	-0.992508	-0.985525	-0.979713	-0.96209	-0.96209
Unigene26490	-0.967113	-0.987725	-0.966443	-0.947606	-0.947606
Unigene1050	-0.966184	-0.98823	-0.994409	-0.987459	-0.987459
Unigene109187	-0.975221	-0.988973	-0.99806	-0.978624	-0.978624
Unigene129302	-0.967149	-0.997179	-0.993083	-0.988601	-0.988601
