# Supplementary material for: Transcriptomic and metabolomic analysis of allelopathic responses in Elymus nutans
Source: PLoS One. 2026 May 26;21(5):e0349098. doi: 10.1371/journal.pone.0349098 (PMC13210388; doi:10.1371/journal.pone.0349098)
Supplement: S9 Data — (XLSX) [file pone.0349098.s009.xlsx]

## Sheet: Sheet1
Enzyme	A		B
	UP	Down	UP	Down
PTAL		-2.81315		-1.68456
PAL		-2.25165		-1.78795
HCT	14.1545	-8.50058	1.59322	-3.05647
CAD		-7.05		-3.33
CCR	2.56941	-2.43048	1.25095
Peroxidase	2.46341	-3.41306	1.51809	-1.4939
F5H	1.86498
Metabolite	A	B
p-Coumaric acid	-0.363797	-0.469973
Ferulic acid	-0.21403	1.03879
Sinapyl alcohol	-0.992515	-0.992661
Coniferin		-0.468441
4-Hydroxystyrene	-0.356884	-0.483504
L-Tyrosine	-0.256749	0.228757
